# Supplementary material for: Multifocal, multiphenotypic tumours arising from an MTOR mutation acquired in early embryogenesis
Source: Oncogene. 2024 Sep 13;43(44):3268–76. doi: 10.1038/s41388-024-03137-7 (PMC11518995; doi:10.1038/s41388-024-03137-7)
Supplement: Supplementary file 6 — Supplementary Table 4 [file 41388_2024_3137_MOESM6_ESM.xlsx]

## Sheet: Sheet1
Supplementary Table 4: Differential expression analysis - positive log2FoldChange corresponds to enrichment in tumours as compared to GTEx normal.
ensembl	baseMean	log2FoldChange	lfcSE	stat	pvalue	padj	gene	chr
ENSG00000000003	3303.74	0.779769	0.607199	1.28421	0.199069	0.428916	TSPAN6	X
ENSG00000000005	30.0592	-0.184908	1.89481	-0.0975863	0.922261	0.963488	TNMD	X
ENSG00000000419	1849.31	1.36644	0.566114	2.41372	0.0157907	0.0896658	DPM1	20
ENSG00000000457	644.564	0.204756	0.379725	0.539223	0.589733	0.78401	SCYL3	1
ENSG00000000460	136.618	1.14223	0.816029	1.39974	0.161591	0.379244	C1orf112	1
ENSG00000000938	571.364	-0.136842	1.05912	-0.129204	0.897196	0.954087	FGR	1
ENSG00000000971	1676.17	-1.00629	0.903028	-1.11435	0.265128	0.508841	CFH	1
ENSG00000001036	3335.26	1.20175	0.55562	2.1629	0.0305491	0.135639	FUCA2	6
ENSG00000001084	3046.54	1.80536	0.982502	1.83751	0.0661349	0.220378	GCLC	6
ENSG00000001167	1000.51	0.585405	0.455343	1.28564	0.19857	0.428437	NFYA	6
ENSG00000001460	584.96	0.478728	0.881452	0.543113	0.587052	0.782186	STPG1	1
ENSG00000001461	1849.18	0.0379025	1.01894	0.0371979	0.970327	0.987059	NIPAL3	1
ENSG00000001497	1610.66	-0.691426	0.402033	-1.71983	0.0854641	0.257822	LAS1L	X
ENSG00000001561	2532.52	1.52033	0.654034	2.32454	0.0200966	0.104565	ENPP4	6
ENSG00000001617	3505.78	0.412566	0.865719	0.476559	0.633676	0.814993	SEMA3F	3
ENSG00000001626	2542.79	6.39493	2.33595	2.73761	NA	NA	CFTR	7
ENSG00000001629	4120.61	1.55201	0.711776	2.18047	0.0292226	0.132104	ANKIB1	7
ENSG00000001630	72.3191	0.124218	1.48337	0.0837403	0.933263	0.969054	CYP51A1	7
ENSG00000001631	1687.02	-0.11228	0.382116	-0.293837	0.768882	0.895826	KRIT1	7
ENSG00000002016	636.536	-0.704332	0.609734	-1.15515	0.24803	0.48968	RAD52	12
ENSG00000002079	6.82479	0.290402	1.4887	0.19507	0.845338	0.936668	MYH16	7
ENSG00000002330	1331.77	1.34844	0.443543	3.04015	0.00236462	0.0257478	BAD	11
ENSG00000002549	5316.59	0.642175	0.731892	0.877418	0.380259	0.62368	LAP3	4
ENSG00000002586	4102.95	1.29242	0.678686	1.9043	0.0568712	0.199642	CD99	X
ENSG00000002587	2052.86	4.41774	1.38065	3.19975	NA	NA	HS3ST1	4
ENSG00000002726	4327.35	-1.5974	1.9162	-0.833628	0.404491	0.644227	AOC1	7
ENSG00000002745	12.5758	0.67083	1.54251	0.434896	0.663638	0.833823	WNT16	7
ENSG00000002746	375.618	-6.65148	1.52103	-4.373	1.2255e-05	0.000637036	HECW1	7
ENSG00000002822	643.45	-0.526442	0.714991	-0.736292	0.461553	0.691782	MAD1L1	7
ENSG00000002834	5805.02	-0.438972	0.780332	-0.562545	0.573745	0.774699	LASP1	17
ENSG00000002919	1833.75	1.84336	0.401216	4.59444	4.33916e-06	0.000292072	SNX11	17
ENSG00000002933	11334.2	0.0809158	1.33042	0.0608198	0.951503	0.977538	TMEM176A	7
ENSG00000003056	1996.65	0.316694	0.574187	0.551551	0.581256	0.778683	M6PR	12
ENSG00000003096	1510.43	0.89673	0.823641	1.08874	0.276269	0.521109	KLHL13	X
ENSG00000003137	1325.92	-2.87643	0.824768	-3.48756	0.000487453	0.00903179	CYP26B1	2
ENSG00000003147	1666.8	0.674359	1.11173	0.606587	0.544125	0.754987	ICA1	7
ENSG00000003249	932.261	0.85396	1.11352	0.766899	0.443141	0.676491	DBNDD1	16
ENSG00000003393	1626.02	0.228652	0.309393	0.739036	0.459885	0.690968	ALS2	2
ENSG00000003400	1278.17	1.70518	0.416608	4.09302	4.25795e-05	0.00162835	CASP10	2
ENSG00000003402	8398.18	-1.21918	0.364372	-3.34597	0.000819951	0.0128544	CFLAR	2
ENSG00000003436	2437.41	-1.97072	0.647536	-3.04341	0.00233915	0.0256024	TFPI	2
ENSG00000003509	1086.19	1.2618	0.460415	2.74058	0.00613317	0.0486967	NDUFAF7	2
ENSG00000003756	5253.16	-0.952679	0.360807	-2.64041	0.00828055	0.0590408	RBM5	3
ENSG00000003987	92.343	-0.81039	0.397729	-2.03754	0.0415955	0.165595	MTMR7	8
ENSG00000003989	1966.63	0.818796	0.909213	0.900555	0.367825	0.613323	SLC7A2	8
ENSG00000004059	4550.51	1.51154	0.319841	4.72591	2.29085e-06	0.000176403	ARF5	7
ENSG00000004139	480.711	-0.141714	1.00811	-0.140573	0.888207	0.952649	SARM1	17
ENSG00000004142	8211.75	0.596467	0.456594	1.30634	0.191437	0.419054	POLDIP2	17
ENSG00000004399	4588.54	-1.25	0.820004	-1.52439	0.127411	0.329327	PLXND1	3
ENSG00000004455	10259.1	0.95795	0.492377	1.94556	0.0517074	0.188931	AK2	1
ENSG00000004468	144.339	0.401565	1.15973	0.346257	0.729149	0.87295	CD38	4
ENSG00000004478	7671.86	0.115214	1.11837	0.10302	0.917947	0.960943	FKBP4	12
ENSG00000004487	2608.66	0.00676722	0.515639	0.0131239	0.989529	0.995665	KDM1A	1
ENSG00000004534	9071.22	-1.42821	0.592957	-2.40863	0.0160127	0.0905739	RBM6	3
ENSG00000004660	439.385	0.642809	0.577566	1.11296	0.265725	0.509572	CAMKK1	17
ENSG00000004700	714.809	0.469224	0.502205	0.934327	0.350135	0.597167	RECQL	12
ENSG00000004766	1363.72	0.944993	0.406774	2.32314	0.0201715	0.104807	CCDC132	7
ENSG00000004776	546.993	-1.8724	1.03039	-1.81718	0.069189	0.226633	HSPB6	19
ENSG00000004777	929.032	-3.13089	0.806662	-3.88129	0.000103903	0.00315542	ARHGAP33	19
ENSG00000004779	5578.51	1.78641	0.656128	2.72266	0.00647592	0.0504137	NDUFAB1	16
ENSG00000004799	10256.4	-3.81096	1.26106	-3.02204	0.00251076	0.0268777	PDK4	7
ENSG00000004809	9.92263	1.56163	1.81304	0.861332	0.389055	0.63118	SLC22A16	6
ENSG00000004838	147.78	1.41672	0.878011	1.61355	0.106624	0.295375	ZMYND10	3
ENSG00000004846	95.3985	7.32958	3.87497	1.89152	0.058555	0.203167	ABCB5	7
ENSG00000004848	13.6681	2.18417	2.12117	1.0297	0.303152	0.549989	ARX	X
ENSG00000004864	2167.18	0.467447	0.846238	0.552382	0.580686	0.778452	SLC25A13	7
ENSG00000004866	1400.2	1.06585	0.498403	2.13852	0.0324743	0.141373	ST7	7
ENSG00000004897	1762.29	0.423594	0.381576	1.11012	0.266949	0.510979	CDC27	17
ENSG00000004939	3810.42	-3.76179	1.74849	-2.15145	0.031441	0.13844	SLC4A1	17
ENSG00000004948	106.145	-4.14305	1.21834	-3.40057	0.000672451	0.0112484	CALCR	7
ENSG00000004961	1573.08	1.74901	0.533683	3.27725	0.00104824	0.0151667	HCCS	X
ENSG00000004975	1598.05	-0.258964	0.245362	-1.05544	0.291225	0.537275	DVL2	17
ENSG00000005001	523.353	-0.72303	1.69385	-0.426856	0.669484	0.837214	PRSS22	16
ENSG00000005007	4886.75	-1.25633	0.828825	-1.51579	0.129572	0.332959	UPF1	19
ENSG00000005020	3735.6	1.49655	1.03881	1.44065	0.149685	0.36277	SKAP2	7
ENSG00000005022	28496.4	1.28962	0.656384	1.96474	0.0494449	0.18343	SLC25A5	X
ENSG00000005059	525.063	3.47939	1.31594	2.64404	0.00819228	0.0586498	CCDC109B	4
ENSG00000005073	183.671	-1.16106	0.709355	-1.63678	0.101676	0.286945	HOXA11	7
ENSG00000005075	2294.62	1.75256	0.44169	3.96784	7.25257e-05	0.00240159	POLR2J	7
ENSG00000005100	971.69	-0.400162	0.31041	-1.28914	0.197349	0.426828	DHX33	17
ENSG00000005102	10.011	-0.167805	1.97738	-0.0848621	0.932371	0.968554	MEOX1	17
ENSG00000005108	2235.88	-0.494429	0.630699	-0.783939	0.433076	0.667801	THSD7A	7
ENSG00000005156	736.859	0.283394	0.389838	0.726954	0.467254	0.695633	LIG3	17
ENSG00000005175	993.163	1.04957	0.440119	2.38474	0.0170914	0.094212	RPAP3	12
ENSG00000005187	2548.83	1.05697	0.832344	1.26987	0.20413	0.435455	ACSM3	16
ENSG00000005189	191.335	1.57683	0.817563	1.92869	0.0537694	0.193539	AC004381.6	16
ENSG00000005194	3140.45	1.81771	0.350141	5.19138	2.08745e-07	2.82253e-05	CIAPIN1	16
ENSG00000005206	4577.13	-0.699825	0.870607	-0.803836	0.421492	0.658909	SPPL2B	19
ENSG00000005238	1262.05	-0.0500365	0.393596	-0.127127	0.89884	0.954374	FAM214B	9
ENSG00000005243	1003.89	1.81427	0.72858	2.49015	0.0127689	0.0782249	COPZ2	17
ENSG00000005249	769.854	-1.92938	1.24093	-1.55478	0.119999	0.316859	PRKAR2B	7
ENSG00000005302	1683.82	1.6224	0.492534	3.29398	0.000987807	0.0146564	MSL3	X
ENSG00000005339	3569.05	-0.33542	0.449068	-0.746924	0.455109	0.686335	CREBBP	16
ENSG00000005379	2112.49	-1.87705	0.943837	-1.98875	0.0467293	0.177124	BZRAP1	17
ENSG00000005381	27.2535	2.94719	1.74536	1.68859	0.0912989	0.267819	MPO	17
ENSG00000005421	9.86208	-1.18304	1.65266	-0.715842	0.474089	0.701496	PON1	7
ENSG00000005436	1018.05	-0.189199	0.446621	-0.423624	0.67184	0.838436	GCFC2	2
ENSG00000005448	602.158	0.0135745	0.648763	0.0209236	0.983307	0.993458	WDR54	2
ENSG00000005469	2400.69	1.94487	0.763859	2.5461	0.0108933	0.0708218	CROT	7
ENSG00000005471	64.7195	-0.384846	0.907227	-0.4242	0.67142	0.838158	ABCB4	7
ENSG00000005483	3003.75	-0.764672	0.346441	-2.20722	0.0272987	0.12693	KMT2E	7
ENSG00000005486	6678.6	1.44496	0.58427	2.47311	0.0133944	0.0806008	RHBDD2	7
ENSG00000005513	164.285	4.234	1.11799	3.78714	0.00015239	0.00411616	SOX8	16
ENSG00000005700	2540.4	0.21357	0.510321	0.418502	0.67558	0.840293	IBTK	6
ENSG00000005801	1191.91	1.0126	0.564076	1.79515	0.0726291	0.233391	ZNF195	11
ENSG00000005810	2538.13	-0.602576	0.612963	-0.983056	0.32558	0.572658	MYCBP2	13
ENSG00000005812	3338.86	0.965616	0.511952	1.88615	0.0592752	0.204728	FBXL3	13
ENSG00000005844	462.439	1.09237	1.22637	0.890738	0.37307	0.617846	ITGAL	16
ENSG00000005882	1777.62	-0.736476	0.608804	-1.20971	0.22639	0.463999	PDK2	17
ENSG00000005884	10159.7	-1.69719	0.636551	-2.66623	0.00767074	0.0563179	ITGA3	17
ENSG00000005889	1731.63	0.697282	0.476049	1.46473	0.142995	0.35313	ZFX	X
ENSG00000005893	9365.88	1.4969	0.587766	2.54677	0.0108725	0.0707376	LAMP2	X
ENSG00000005961	99.9828	-0.172478	1.53038	-0.112703	0.910266	0.958006	ITGA2B	17
ENSG00000005981	32.7583	1.74688	1.57917	1.1062	0.268639	0.512722	ASB4	7
ENSG00000006007	4412.29	2.02551	0.507901	3.988	6.66319e-05	0.00224905	GDE1	16
ENSG00000006015	2026.32	0.605699	0.418265	1.44812	0.147583	0.359941	C19orf60	19
ENSG00000006016	217.126	1.91277	1.76822	1.08175	0.279365	0.524683	CRLF1	19
ENSG00000006025	1228.56	-0.529657	0.882359	-0.600274	0.548323	0.757877	OSBPL7	17
ENSG00000006042	1787.13	0.163139	0.85304	0.191245	0.848334	0.937805	TMEM98	17
ENSG00000006047	211.575	0.633253	1.1948	0.530007	0.596107	0.789204	YBX2	17
ENSG00000006062	1069.41	-0.162157	0.564976	-0.287015	0.774101	0.898728	MAP3K14	17
ENSG00000006071	83.8571	-0.357794	1.49071	-0.240016	0.810318	0.918653	ABCC8	11
ENSG00000006116	0.698628	-0.335283	6.65001	-0.0504184	0.959789	NA	CACNG3	16
ENSG00000006118	861.449	0.779914	0.879334	0.886938	0.375113	0.619528	TMEM132A	11
ENSG00000006125	10656.1	0.0590444	0.487264	0.121175	0.903552	0.955633	AP2B1	17
ENSG00000006128	112.409	3.01509	1.37868	2.18693	0.0287473	0.130735	TAC1	7
ENSG00000006194	1471.09	-0.184282	0.26136	-0.705089	0.480755	0.707242	ZNF263	16
ENSG00000006210	3798.02	0.253493	0.650633	0.38961	0.696825	0.852929	CX3CL1	16
ENSG00000006282	5536.6	0.571092	0.699332	0.816626	0.414142	0.652356	SPATA20	17
ENSG00000006283	13.8267	0.16878	1.59025	0.106134	0.915476	0.960153	CACNA1G	17
ENSG00000006327	5117.58	4.97146	0.938541	5.29701	1.17717e-07	1.8068e-05	TNFRSF12A	16
ENSG00000006377	5.56291	1.53506	1.96389	0.781642	0.434425	0.669044	DLX6	7
ENSG00000006432	617.421	-0.468273	0.851292	-0.550073	0.58227	0.779149	MAP3K9	14
ENSG00000006451	2247.27	1.25874	0.748846	1.68091	0.0927809	0.270621	RALA	7
ENSG00000006453	1384.5	1.18766	0.877252	1.35384	0.175787	0.399118	BAIAP2L1	7
ENSG00000006459	918.761	-1.25215	0.616587	-2.03078	0.0422775	0.167517	KDM7A	7
ENSG00000006468	271.946	0.529051	1.17229	0.451296	0.651777	0.826952	ETV1	7
ENSG00000006530	1598.4	0.298701	0.512939	0.582332	0.560343	0.766115	AGK	7
ENSG00000006534	1393.46	-1.03049	1.08272	-0.951755	0.341221	0.587722	ALDH3B1	11
ENSG00000006555	879.818	-0.373564	1.08931	-0.342936	0.731647	0.874209	TTC22	1
ENSG00000006576	2368.96	2.78094	0.771994	3.60229	0.000315429	0.00666539	PHTF2	7
ENSG00000006606	16.974	4.54689	2.71983	1.67175	0.0945731	0.274056	CCL26	7
ENSG00000006607	1066.55	-0.548195	0.47798	-1.1469	0.251424	0.493805	FARP2	2
ENSG00000006611	3976.91	-1.01126	1.06079	-0.953307	0.340434	0.586835	USH1C	11
ENSG00000006625	1939.46	0.941112	0.714506	1.31715	0.187788	0.414759	GGCT	7
ENSG00000006634	335.509	1.77139	0.617831	2.86711	0.00414242	0.0381123	DBF4	7
ENSG00000006638	431.284	-1.86943	0.714924	-2.61487	0.00892615	0.0623321	TBXA2R	19
ENSG00000006652	2781.16	1.1279	0.686615	1.64269	0.100446	0.284979	IFRD1	7
ENSG00000006659	0.170223	0.386108	6.65001	0.0580613	0.9537	NA	LGALS14	19
ENSG00000006695	928.294	0.971111	0.481969	2.01488	0.0439171	0.170913	COX10	17
ENSG00000006704	1900.65	0.0275513	0.958355	0.0287485	0.977065	0.990639	GTF2IRD1	7
ENSG00000006712	2439.09	-0.734588	0.490711	-1.49699	0.134397	0.340238	PAF1	19
ENSG00000006715	3107.99	1.09592	0.429615	2.55092	0.0107438	0.0701513	VPS41	7
ENSG00000006740	670.858	1.19159	1.10765	1.07578	0.282024	0.527453	ARHGAP44	17
ENSG00000006744	3261.36	0.502889	0.565022	0.890035	0.373447	0.618131	ELAC2	17
ENSG00000006747	10313.7	1.31844	0.567849	2.32181	0.0202431	0.104942	SCIN	7
ENSG00000006756	6560.91	0.728232	0.589434	1.23548	0.216653	0.451845	ARSD	X
ENSG00000006757	3105	1.54163	0.519851	2.96553	0.00302159	0.0305331	PNPLA4	X
ENSG00000006788	1.00442	0.30622	3.9221	0.0780756	0.937768	NA	MYH13	17
ENSG00000006831	3500.41	0.0802849	0.555754	0.144461	0.885136	0.952649	ADIPOR2	12
ENSG00000006837	98.1573	0.62072	0.594375	1.04432	0.296336	0.542606	CDKL3	5
ENSG00000007001	683.525	-5.84155	1.7613	-3.31662	0.000911132	0.0137892	UPP2	2
ENSG00000007038	8.14704	0.563973	2.34218	0.24079	0.809718	0.9183	PRSS21	16
ENSG00000007047	1468.7	-0.671872	0.746091	-0.900522	0.367843	0.613323	MARK4	19
ENSG00000007062	3149.74	1.87098	1.32432	1.41279	0.157716	0.373938	PROM1	4
ENSG00000007080	2541.46	-0.253878	0.658187	-0.385723	0.699702	0.854815	CCDC124	19
ENSG00000007129	56.6889	1.76985	1.07155	1.65167	0.0986025	0.281814	CEACAM21	19
ENSG00000007168	5437.18	0.0676008	0.270143	0.250241	0.802401	0.913788	PAFAH1B1	17
ENSG00000007171	127.708	-1.66299	1.21265	-1.37138	0.170257	0.391573	NOS2	17
ENSG00000007174	110.725	0.184209	0.939503	0.19607	0.844555	0.936346	DNAH9	17
ENSG00000007202	5518.45	-0.547538	0.692862	-0.790255	0.429379	0.665361	KIAA0100	17
ENSG00000007216	1294.03	-0.716641	1.74437	-0.410832	0.681196	0.843962	SLC13A2	17
ENSG00000007237	277.71	-0.57671	0.744615	-0.774508	0.43863	0.672629	GAS7	17
ENSG00000007255	1549.41	0.146583	0.510326	0.287235	0.773933	0.8987	TRAPPC6A	19
ENSG00000007264	146.838	-0.00119206	0.809697	-0.00147223	0.998825	0.999386	MATK	19
ENSG00000007306	8.54254	1.53413	2.94648	0.520667	NA	NA	CEACAM7	19
ENSG00000007312	295.023	0.015327	1.4913	0.0102776	0.9918	0.996413	CD79B	17
ENSG00000007314	181.223	-0.779158	1.45311	-0.536201	0.591819	0.785772	SCN4A	17
ENSG00000007341	567.908	0.742446	0.326013	2.27735	0.0227654	0.112526	ST7L	1
ENSG00000007350	9.51786	-0.11483	1.74126	-0.0659465	0.94742	0.97578	TKTL1	X
ENSG00000007372	125.642	0.670496	1.31018	0.51176	0.608819	0.798483	PAX6	11
ENSG00000007376	894.981	0.807892	0.502778	1.60686	0.108086	0.297482	RPUSD1	16
ENSG00000007384	1619.78	1.40264	0.730873	1.91912	0.0549686	0.195839	RHBDF1	16
ENSG00000007392	4410.18	-0.757733	0.541879	-1.39834	0.16201	0.379912	LUC7L	16
ENSG00000007402	1078.5	1.28799	1.44029	0.89426	0.371183	0.615908	CACNA2D2	3
ENSG00000007516	1608.64	-0.695757	1.4256	-0.488047	0.625517	0.810182	BAIAP3	16
ENSG00000007520	1621.18	-0.234164	0.555758	-0.421343	0.673505	0.839378	TSR3	16
ENSG00000007541	5482.91	-1.00812	0.676686	-1.48979	0.136279	0.34332	PIGQ	16
ENSG00000007545	1855.64	-1.45479	0.465246	-3.12693	0.00176644	0.0214664	CRAMP1L	16
ENSG00000007866	1671.2	-1.35791	0.47613	-2.85198	0.00434476	0.0391647	TEAD3	6
ENSG00000007908	123.051	1.1102	1.70166	0.652418	0.514131	0.733099	SELE	1
ENSG00000007923	2157.23	-0.498611	1.08639	-0.458963	0.646261	0.823681	DNAJC11	1
ENSG00000007933	771.137	1.85358	1.22691	1.51078	0.130845	0.334765	FMO3	1
ENSG00000007944	2144.9	0.561971	0.427634	1.31414	0.188799	0.415798	MYLIP	6
ENSG00000007952	72.7373	2.42867	1.07782	2.25333	0.0242386	0.117075	NOX1	X
ENSG00000007968	30.755	0.942115	1.2964	0.726716	0.4674	0.695633	E2F2	1
ENSG00000008018	6185.54	1.0625	0.652355	1.62872	0.103372	0.289612	PSMB1	6
ENSG00000008056	55.8709	0.165739	0.955292	0.173495	0.862262	0.945084	SYN1	X
ENSG00000008083	704.616	-1.29614	0.509955	-2.54167	0.0110326	0.071299	JARID2	6
ENSG00000008086	469.582	-2.08938	0.881458	-2.37036	0.0177706	0.0969444	CDKL5	X
ENSG00000008118	217.993	-2.81442	0.597191	-4.71277	2.44374e-06	0.000185659	CAMK1G	1
ENSG00000008128	1187.8	-2.60918	0.534192	-4.88436	1.03767e-06	9.62112e-05	CDK11A	1
ENSG00000008130	2795.28	0.575466	0.71793	0.801563	0.422806	0.660111	NADK	1
ENSG00000008196	773.741	-2.50487	1.51782	-1.65031	NA	NA	TFAP2B	6
ENSG00000008226	121.06	-0.815737	0.665919	-1.22498	0.220583	0.456562	DLEC1	3
ENSG00000008256	1966.85	0.0901852	0.722368	0.124847	0.900645	0.955153	CYTH3	7
ENSG00000008277	962.224	0.626206	0.614472	1.0191	0.308158	0.555121	ADAM22	7
ENSG00000008282	8143.39	1.32465	0.330938	4.00272	6.26196e-05	0.00215525	SYPL1	7
ENSG00000008283	2588.97	0.312252	0.906808	0.344342	0.730589	0.873753	CYB561	17
ENSG00000008294	4831.35	-0.158502	0.322128	-0.492046	0.622687	0.807821	SPAG9	17
ENSG00000008300	156.691	0.150043	0.821973	0.182539	0.855159	0.940969	CELSR3	3
ENSG00000008311	727.353	-2.4198	0.527823	-4.5845	4.55072e-06	0.000302264	AASS	7
ENSG00000008323	135.263	-0.513875	1.05191	-0.488514	0.625186	0.809999	PLEKHG6	12
ENSG00000008324	700.901	1.06195	0.575793	1.84432	0.0651363	0.218203	SS18L2	3
ENSG00000008382	619.203	-0.409206	0.485001	-0.843722	0.398825	0.639313	MPND	19
ENSG00000008394	6604.33	1.94164	1.56981	1.23686	0.216137	0.451314	MGST1	12
ENSG00000008405	1646.18	1.95542	0.558467	3.50141	0.000462803	0.00871005	CRY1	12
ENSG00000008438	20.0655	2.71492	2.66152	1.02006	0.307698	0.554898	PGLYRP1	19
ENSG00000008441	1097.67	-1.52634	0.768212	-1.98687	0.0469363	0.177617	NFIX	19
ENSG00000008513	3892.21	-1.40013	0.748985	-1.86937	0.0615719	0.210294	ST3GAL1	8
ENSG00000008516	108.972	-1.36267	1.07555	-1.26696	0.205169	0.436879	MMP25	16
ENSG00000008517	6172.95	1.1059	1.34473	0.822394	0.410853	0.649476	IL32	16
ENSG00000008710	3781.44	-0.921288	0.720904	-1.27796	0.201263	0.43195	PKD1	16
ENSG00000008735	111.324	0.0993798	1.07224	0.0926846	NA	NA	MAPK8IP2	22
ENSG00000008838	3437.45	-0.683037	0.745973	-0.915633	0.359859	0.605802	MED24	17
ENSG00000008853	1493.3	-0.201101	0.907392	-0.221625	0.824606	0.926642	RHOBTB2	8
ENSG00000008869	1401.46	-0.653699	0.517768	-1.26253	0.206757	0.438862	HEATR5B	2
ENSG00000008952	10870.6	0.41679	0.404741	1.02977	0.303118	0.549989	SEC62	3
ENSG00000008988	24284.9	0.140513	0.508524	0.276316	0.782305	0.903547	RPS20	8
ENSG00000009307	16480	-0.928418	0.377868	-2.45699	0.0140108	0.0832074	CSDE1	1
ENSG00000009335	3639.95	0.932273	0.537666	1.73393	0.0829312	0.252732	UBE3C	7
ENSG00000009413	1130.85	-0.461351	0.4517	-1.02137	0.30708	0.554313	REV3L	6
ENSG00000009694	654.909	0.0988784	1.55045	0.0637742	0.94915	0.976578	TENM1	X
ENSG00000009709	1.60604	2.41327	4.70026	0.513434	0.607647	NA	PAX7	1
ENSG00000009724	82.8498	-2.57705	0.812992	-3.16984	0.00152524	0.0193779	MASP2	1
ENSG00000009765	749.565	-6.17769	1.07882	-5.72632	1.02634e-08	2.43286e-06	IYD	6
ENSG00000009780	813.607	0.443381	0.413695	1.07176	0.283829	0.529157	FAM76A	1
ENSG00000009790	244.351	-0.410209	1.44703	-0.283484	0.776806	0.900282	TRAF3IP3	1
ENSG00000009830	1526.34	-0.150068	0.64503	-0.232653	0.816031	0.922007	POMT2	14
ENSG00000009844	1532.15	0.270367	0.539415	0.501222	0.616215	0.803463	VTA1	6
ENSG00000009950	4684.85	-5.64904	1.08337	-5.21431	1.84506e-07	2.60326e-05	MLXIPL	7
ENSG00000009954	2779.9	-0.716012	0.578006	-1.23876	0.215434	0.450448	BAZ1B	7
ENSG00000010017	2177.85	1.14673	0.567937	2.01911	0.0434755	0.169864	RANBP9	6
ENSG00000010030	66.1524	-0.690453	0.887378	-0.778083	0.43652	0.6709	ETV7	6
ENSG00000010072	453.036	0.991479	0.386691	2.56401	0.0103472	0.0686649	SPRTN	1
ENSG00000010165	1156.7	-0.248347	0.583695	-0.425474	0.670491	0.837702	METTL13	1
ENSG00000010219	674.62	0.781381	0.415558	1.88032	0.0600644	0.206633	DYRK4	12
ENSG00000010244	6406.72	0.486271	0.382134	1.27251	0.203191	0.434415	ZNF207	17
ENSG00000010256	13640.8	0.789538	0.551911	1.43055	0.152558	0.366721	UQCRC1	3
ENSG00000010270	4559.11	3.09316	0.898284	3.44342	0.000574415	0.0101702	STARD3NL	7
ENSG00000010278	20992.4	2.69243	1.08602	2.47918	NA	NA	CD9	12
ENSG00000010282	905.824	9.27678	2.05729	4.50923	6.50626e-06	0.000396808	HHATL	3
ENSG00000010292	1283.89	-0.474647	0.650645	-0.729501	0.465695	0.694653	NCAPD2	12
ENSG00000010295	1450.09	-1.22721	0.55876	-2.1963	0.0280702	0.128909	IFFO1	12
ENSG00000010310	171.191	-0.558265	1.10406	-0.505646	0.613105	0.80111	GIPR	19
ENSG00000010318	355.87	0.663446	0.601091	1.10374	0.269708	0.514018	PHF7	3
ENSG00000010319	2489.8	-4.04638	0.923303	-4.3825	1.17323e-05	0.000612671	SEMA3G	3
ENSG00000010322	7700.39	-0.897214	0.675682	-1.32786	0.184223	0.410749	NISCH	3
ENSG00000010327	6951.55	-0.118626	0.662256	-0.179124	0.857841	0.942343	STAB1	3
ENSG00000010361	943.925	-0.436202	0.489293	-0.891493	0.372665	0.61744	FUZ	19
ENSG00000010379	4836.8	-1.17461	1.23273	-0.952856	0.340663	0.58705	SLC6A13	12
ENSG00000010404	5191.34	-0.117802	0.299683	-0.393089	0.694254	0.851282	IDS	X
ENSG00000010438	43.6876	-3.19738	1.94975	-1.63989	0.101027	0.285759	PRSS3	9
ENSG00000010539	357.068	0.319888	0.399169	0.801385	0.422909	0.660168	ZNF200	16
ENSG00000010610	973.445	0.393298	0.809485	0.485862	0.627065	0.811139	CD4	12
ENSG00000010626	616.535	0.050795	0.510431	0.0995138	0.92073	0.962585	LRRC23	12
ENSG00000010671	168.86	2.63763	1.32495	1.99074	0.0465095	0.176623	BTK	X
ENSG00000010704	1389.06	2.75542	0.872225	3.15907	0.00158273	0.0198896	HFE	6
ENSG00000010803	2502.41	-0.304492	0.521912	-0.583416	0.559613	0.765725	SCMH1	1
ENSG00000010810	1793.14	-2.95523	0.543393	-5.43848	5.37358e-08	9.53642e-06	FYN	6
ENSG00000010818	1450.94	-0.721973	0.302542	-2.38635	0.0170164	0.0940338	HIVEP2	6
ENSG00000010932	2480.08	-0.935643	1.77987	-0.525681	0.59911	0.791565	FMO1	1
ENSG00000011007	1753.22	-0.107228	0.273842	-0.391567	0.695378	0.851915	TCEB3	1
ENSG00000011009	3747.14	-0.274293	0.772322	-0.355154	0.722474	0.868345	LYPLA2	1
ENSG00000011021	1828.5	-1.01112	0.481184	-2.10131	0.0356136	0.150288	CLCN6	1
ENSG00000011028	2382.47	-1.33714	1.03679	-1.28969	0.197158	0.426537	MRC2	17
ENSG00000011083	6.75209	3.11624	3.01914	1.03216	0.301998	0.548595	SLC6A7	5
ENSG00000011105	6748.1	-0.315084	0.491641	-0.640882	0.521599	0.738879	TSPAN9	12
ENSG00000011114	2299.5	-0.308573	0.537553	-0.574032	0.565946	0.769868	BTBD7	14
ENSG00000011132	860.524	0.774871	0.334298	2.31791	0.0204544	0.105624	APBA3	19
ENSG00000011143	773.188	0.027602	0.34936	0.0790074	0.937027	0.970581	MKS1	17
ENSG00000011198	973.467	1.5517	0.506848	3.06147	0.00220256	0.0247753	ABHD5	3
ENSG00000011201	175.84	1.63615	1.00228	1.63243	0.102589	0.288402	KAL1	X
ENSG00000011243	3719	-1.28637	0.872677	-1.47405	0.140468	0.34953	AKAP8L	19
ENSG00000011258	1003.64	-0.574636	0.275805	-2.08349	0.0372067	0.154626	MBTD1	17
ENSG00000011260	1639.83	0.9854	0.466089	2.11419	0.0344994	0.146951	UTP18	17
ENSG00000011275	2444.63	0.578139	0.670166	0.86268	0.388314	0.630765	RNF216	7
ENSG00000011295	3431.86	0.36895	0.321483	1.14765	0.251113	0.493429	TTC19	17
ENSG00000011304	8735.86	-0.286259	0.294317	-0.97262	0.330742	0.578045	PTBP1	19
ENSG00000011332	6.6203	-0.254921	1.17493	-0.216968	0.828233	0.928231	DPF1	19
ENSG00000011347	2274.71	2.43907	1.75992	1.38589	0.165779	0.385411	SYT7	11
ENSG00000011376	1764.27	0.953788	0.528827	1.80359	0.0712955	0.230709	LARS2	3
ENSG00000011405	5382.61	1.13268	0.527717	2.14638	0.0318426	0.139657	PIK3C2A	11
ENSG00000011422	382.307	2.03204	0.638038	3.18483	0.00144838	0.0188331	PLAUR	19
ENSG00000011426	76.2839	2.81228	1.07593	2.61382	0.00895362	0.0624663	ANLN	7
ENSG00000011451	2645.11	-0.1703	0.754488	-0.225716	0.821422	0.924833	WIZ	19
ENSG00000011454	2254.27	-0.439396	0.336858	-1.3044	0.192098	0.420087	RABGAP1	9
ENSG00000011465	11343.1	-2.15746	1.11567	-1.93377	0.053141	0.192069	DCN	12
ENSG00000011478	745.984	2.1241	0.631901	3.36144	0.000775373	0.0124014	QPCTL	19
ENSG00000011485	2607.5	0.472091	0.382487	1.23427	0.217103	0.452574	PPP5C	19
ENSG00000011523	1147.36	-0.741332	0.358548	-2.06759	0.0386783	0.158366	CEP68	2
ENSG00000011566	3745.94	1.3775	0.457836	3.00873	0.00262346	0.0277571	MAP4K3	2
ENSG00000011590	27.5533	-0.219851	1.44121	-0.152547	0.878756	0.952649	ZBTB32	19
ENSG00000011600	1685.95	4.65882	1.22419	3.80562	0.000141451	0.00389249	TYROBP	19
ENSG00000011638	1700.11	1.89157	0.799199	2.36683	NA	NA	TMEM159	16
ENSG00000012048	134.781	-0.727482	0.554674	-1.31155	0.189672	0.416691	BRCA1	17
ENSG00000012061	1963.34	0.760775	0.344662	2.20731	0.0272925	0.12693	ERCC1	19
ENSG00000012124	121.463	-0.216688	0.964997	-0.224548	0.822331	0.925306	CD22	19
ENSG00000012171	5677.4	-3.75376	0.796341	-4.71376	2.43184e-06	0.000185375	SEMA3B	3
ENSG00000012174	779.592	0.440779	0.405791	1.08622	0.27738	0.522508	MBTPS2	X
ENSG00000012211	359.035	0.514012	0.79598	0.64576	0.518435	0.736324	PRICKLE3	X
ENSG00000012223	3071.49	2.0403	1.53471	1.32943	0.183705	0.410005	LTF	3
ENSG00000012232	1894.46	0.163646	0.630223	0.259664	0.795123	0.91066	EXTL3	8
ENSG00000012504	2187.62	1.03848	1.46101	0.710793	0.477212	0.703576	NR1H4	12
ENSG00000012660	2507.81	0.642806	1.09704	0.585945	0.557912	0.764295	ELOVL5	6
ENSG00000012779	907.971	2.27374	1.23837	1.83608	0.0663454	0.220743	ALOX5	10
ENSG00000012817	5.4527	-2.77791	2.09216	-1.32777	0.184255	0.410749	KDM5D	Y
ENSG00000012822	6224.04	-1.21585	0.416391	-2.91998	0.00350055	0.0341135	CALCOCO1	12
ENSG00000012963	1710.79	1.22673	0.399039	3.07421	0.00211059	0.0240709	UBR7	14
ENSG00000012983	1431.1	-0.404248	0.362621	-1.1148	0.264938	0.508703	MAP4K5	14
ENSG00000013016	2426.12	-2.94335	0.812303	-3.62346	0.000290688	0.00633103	EHD3	2
ENSG00000013275	3364.52	0.618464	0.399055	1.54982	0.121184	0.31867	PSMC4	19
ENSG00000013288	2589.04	-0.0517981	0.495073	-0.104627	0.916672	0.960616	MAN2B2	4
ENSG00000013293	45.821	-0.286625	1.84449	-0.155395	NA	NA	SLC7A14	3
ENSG00000013297	542.673	-2.31819	1.76856	-1.31078	0.189932	0.4169	CLDN11	3
ENSG00000013306	12722.6	1.23445	0.799001	1.545	0.122347	0.320335	SLC25A39	17
ENSG00000013364	10655.4	0.00366439	0.583981	0.00627485	0.994993	0.997408	MVP	16
ENSG00000013374	2591.3	0.232331	0.248013	0.936769	0.348878	0.595963	NUB1	7
ENSG00000013375	1370.86	0.717562	0.68846	1.04227	0.297286	0.543644	PGM3	6
ENSG00000013392	900.187	1.59071	0.809046	1.96615	0.0492809	0.182921	RWDD2A	6
ENSG00000013441	6289.67	-0.635431	0.556489	-1.14186	0.253513	0.495936	CLK1	2
ENSG00000013503	605.123	0.556082	0.523672	1.06189	0.288286	0.534195	POLR3B	12
ENSG00000013523	1287.62	0.219819	0.254318	0.864346	0.387398	0.629931	ANGEL1	14
ENSG00000013561	4014.82	1.30933	0.460692	2.84209	0.00448192	0.0397163	RNF14	5
ENSG00000013563	573.219	0.694493	0.543951	1.27676	0.201688	0.432244	DNASE1L1	X
ENSG00000013573	807.14	-1.10014	0.885955	-1.24176	0.214326	0.448846	DDX11	12
ENSG00000013583	2819.77	0.519384	0.481518	1.07864	0.280749	0.526128	HEBP1	12
ENSG00000013588	1028.68	-0.954777	1.41974	-0.672499	0.501266	0.722006	GPRC5A	12
ENSG00000013619	400.269	-1.14147	0.767954	-1.48638	0.137179	0.34486	MAMLD1	X
ENSG00000013725	166.24	1.03977	1.57447	0.660391	0.509003	0.728923	CD6	11
ENSG00000013810	382.087	0.644561	0.731719	0.880885	0.37838	0.622035	TACC3	4
ENSG00000014123	1922.17	0.497163	0.636996	0.780481	0.435108	0.669426	UFL1	6
ENSG00000014138	696.369	0.307452	0.555	0.553968	0.579601	0.77796	POLA2	11
ENSG00000014164	2784.53	-1.30227	1.22252	-1.06523	0.28677	0.532298	ZC3H3	8
ENSG00000014216	7301.36	0.99494	0.693549	1.43456	0.151411	0.365084	CAPN1	11
ENSG00000014257	398.167	-4.18906	1.03144	-4.06138	4.8784e-05	0.00178738	ACPP	3
ENSG00000014641	14244.1	1.35007	0.85093	1.58658	0.112608	0.305066	MDH1	2
ENSG00000014824	5289.13	0.208995	0.554642	0.376811	0.706314	0.858874	SLC30A9	4
ENSG00000014914	1301.72	-1.04728	0.580899	-1.80286	0.0714094	0.230962	MTMR11	1
ENSG00000014919	2287.83	0.67646	0.326331	2.07292	0.0381793	0.157031	COX15	10
ENSG00000015133	1402.5	-0.681198	1.22934	-0.554117	NA	NA	CCDC88C	14
ENSG00000015153	1879.27	2.17754	0.985454	2.20968	0.0271275	0.126406	YAF2	12
ENSG00000015171	4458.62	-0.37855	0.395006	-0.958341	0.337891	0.584892	ZMYND11	10
ENSG00000015285	326.877	0.129196	1.13026	0.114306	0.908995	0.95776	WAS	X
ENSG00000015413	8017.54	-6.93863	1.39956	-4.95773	7.13211e-07	7.23272e-05	DPEP1	16
ENSG00000015475	819.607	0.657375	0.730439	0.899973	0.368135	0.61354	BID	22
ENSG00000015479	4652.99	-0.0936459	0.40197	-0.232967	0.815787	0.921869	MATR3	5
ENSG00000015520	152.103	-1.25815	2.02404	-0.621601	0.534204	0.748753	NPC1L1	7
ENSG00000015532	1609.9	0.606334	0.503944	1.20318	0.228908	0.466859	XYLT2	17
ENSG00000015568	3.57994	-0.130242	1.58433	-0.0822066	0.934482	NA	RGPD5	2
ENSG00000015592	6.14796	-5.75699	1.59255	-3.61495	0.000300402	0.00648046	STMN4	8
ENSG00000015676	4517.71	0.903087	0.261697	3.45089	0.00055874	0.00998611	NUDCD3	7
ENSG00000016082	0.472509	1.93465	5.47009	0.353678	0.72358	NA	ISL1	5
ENSG00000016391	4849.04	-1.6415	0.795576	-2.06329	0.0390854	0.159205	CHDH	3
ENSG00000016402	24.5248	-2.91058	1.19385	-2.43798	0.0147695	0.0858948	IL20RA	6
ENSG00000016490	1.59398	-0.270475	3.41506	-0.0792006	0.936873	NA	CLCA1	1
ENSG00000016602	6.08451	0.386098	2.72695	0.141586	0.887407	0.952649	CLCA4	1
ENSG00000016864	2182.47	0.414433	0.256967	1.61279	0.10679	0.295691	GLT8D1	3
ENSG00000017260	6019.77	1.2536	0.493953	2.5379	0.011152	0.0717034	ATP2C1	3
ENSG00000017427	1304.8	3.31731	1.79608	1.84698	NA	NA	IGF1	12
ENSG00000017483	115.054	0.175594	1.16483	0.150747	0.880175	0.952649	SLC38A5	X
ENSG00000017797	5289.18	-0.46056	0.970721	-0.474452	0.635178	0.815824	RALBP1	18
ENSG00000018189	3077.52	-0.221924	0.580241	-0.382468	0.702114	0.856564	RUFY3	4
ENSG00000018236	477.976	-3.10016	1.05395	-2.94146	0.00326666	0.0323335	CNTN1	12
ENSG00000018280	712.173	0.655469	1.16273	0.563732	0.572937	0.774231	SLC11A1	2
ENSG00000018408	8880.59	1.88524	0.889005	2.12062	0.0339541	0.145583	WWTR1	3
ENSG00000018510	2356.24	1.10348	0.51547	2.14073	0.0322962	0.140868	AGPS	2
ENSG00000018607	2.16563	0.929384	1.84961	0.502475	0.615334	NA	ZNF806	2
ENSG00000018610	862.568	0.139247	0.294397	0.472991	0.63622	0.816426	CXorf56	X
ENSG00000018625	376.026	-3.42276	1.23785	-2.76509	0.00569065	0.0463211	ATP1A2	1
ENSG00000018699	577.952	0.22741	0.399594	0.569103	0.569286	0.772193	TTC27	2
ENSG00000018869	316.441	1.01909	0.616767	1.65231	0.098471	0.281625	ZNF582	19
ENSG00000019102	519.848	2.5269	1.44073	1.7539	0.0794485	0.246652	VSIG2	11
ENSG00000019144	3862.04	-1.32671	0.931365	-1.42448	0.154308	0.369091	PHLDB1	11
ENSG00000019169	30.2604	4.23222	2.05336	2.06112	NA	NA	MARCO	2
ENSG00000019186	4299.71	0.349053	2.66632	0.130912	0.895845	0.953908	CYP24A1	20
ENSG00000019485	734.94	-0.137079	0.47717	-0.287276	0.773901	0.8987	PRDM11	11
ENSG00000019505	2188.65	1.1073	1.54599	0.716239	0.473844	0.70125	SYT13	11
ENSG00000019549	611.805	-1.31783	1.02714	-1.28301	0.199488	0.429573	SNAI2	8
ENSG00000019582	58138.3	1.25043	0.775796	1.6118	0.107005	0.295827	CD74	5
ENSG00000019991	908.905	1.44989	0.92033	1.5754	0.115163	0.309079	HGF	7
ENSG00000019995	948.222	-0.499427	0.406131	-1.22972	0.218802	0.454706	ZRANB1	10
ENSG00000020129	1443.37	-0.0430321	0.501615	-0.0857871	0.931636	0.96825	NCDN	1
ENSG00000020181	930.281	-1.43845	0.891248	-1.61397	0.106534	0.29525	GPR124	8
ENSG00000020219	2.86843	2.18955	2.38044	0.91981	0.357672	NA	CCT8L1P	7
ENSG00000020256	638.113	0.846699	0.387608	2.18442	0.0289312	0.131273	ZFP64	20
ENSG00000020426	718.133	0.255405	0.469724	0.543734	0.586625	0.781851	MNAT1	14
ENSG00000020577	1749.04	1.75002	1.04262	1.67848	0.0932533	0.271582	SAMD4A	14
ENSG00000020633	127.265	0.456548	0.688291	0.663307	0.507134	0.727241	RUNX3	1
ENSG00000020922	813.398	0.00061961	0.459575	0.00134822	0.998924	0.999386	MRE11A	11
ENSG00000021300	1161.41	1.27162	1.06755	1.19116	0.233591	0.472928	PLEKHB1	11
ENSG00000021355	3194.25	1.24133	0.783562	1.58421	0.113146	0.306053	SERPINB1	6
ENSG00000021461	7.65089	-1.62331	1.21471	-1.33637	0.181428	0.406844	CYP3A43	7
ENSG00000021488	812.998	-4.73702	1.80587	-2.62312	0.0087129	0.0613522	SLC7A9	19
ENSG00000021574	799.819	1.3843	0.481355	2.87585	0.00402939	0.0373903	SPAST	2
ENSG00000021645	362.93	1.43698	1.41204	1.01766	0.308841	0.555752	NRXN3	14
ENSG00000021762	1433.64	-0.93626	0.691423	-1.35411	0.175703	0.399006	OSBPL5	11
ENSG00000021776	1555.38	0.197857	0.414402	0.477452	0.63304	0.814554	AQR	15
ENSG00000021826	134.317	-2.8883	0.636556	-4.53739	5.6955e-06	0.000359386	CPS1	2
ENSG00000021852	1.31886	-1.44065	2.7986	-0.514774	0.606711	NA	C8B	1
ENSG00000022267	3793.18	0.970091	1.21398	0.799099	0.424233	0.661011	FHL1	X
ENSG00000022277	3542.76	0.608966	0.330834	1.8407	0.0656654	0.21942	RTFDC1	20
ENSG00000022355	3.37703	-0.816941	2.52331	-0.323758	0.746121	NA	GABRA1	5
ENSG00000022556	459.485	1.45487	1.47346	0.987388	0.323453	0.570462	NLRP2	19
ENSG00000022567	1766.68	-1.29152	0.589618	-2.19043	0.0284931	0.130174	SLC45A4	8
ENSG00000022840	9079.88	-0.618404	0.667796	-0.926038	0.354426	0.601421	RNF10	12
ENSG00000022976	572.368	-0.556765	0.494282	-1.12641	0.259992	0.50315	ZNF839	14
ENSG00000023041	4014.66	-0.66965	0.578194	-1.15818	0.246792	0.488208	ZDHHC6	10
ENSG00000023171	1257.22	-0.664094	1.04929	-0.632901	0.526798	0.742448	GRAMD1B	11
ENSG00000023191	6766.48	-0.336152	0.33502	-1.00338	0.315678	0.562692	RNH1	11
ENSG00000023228	9396.28	1.4577	0.52274	2.78857	0.00529413	0.0441869	NDUFS1	2
ENSG00000023287	3081.85	0.293688	0.655148	0.448277	0.653953	0.828245	RB1CC1	8
ENSG00000023318	3296.03	1.12414	0.380824	2.95187	0.00315853	0.0316215	ERP44	9
ENSG00000023330	3640.35	1.45844	0.769556	1.89517	0.0580692	0.202037	ALAS1	3
ENSG00000023445	2190.89	1.61863	1.12531	1.43839	0.150325	0.363351	BIRC3	11
ENSG00000023516	3047.98	0.76426	0.541659	1.41096	0.158256	0.374493	AKAP11	13
ENSG00000023572	580.606	1.84984	0.636805	2.90488	0.003674	0.0352741	GLRX2	1
ENSG00000023608	773.787	1.94617	0.690341	2.81914	0.00481525	0.041623	SNAPC1	14
ENSG00000023697	2900.69	1.02694	0.647247	1.58663	0.112597	0.305066	DERA	12
ENSG00000023734	6062.17	0.871056	0.461911	1.88577	0.0593265	0.204812	STRAP	12
ENSG00000023839	2154.1	-6.89227	1.39418	-4.94359	7.66963e-07	7.54214e-05	ABCC2	10
ENSG00000023892	362.196	0.709476	1.02794	0.690189	0.490075	0.714083	DEF6	6
ENSG00000023902	1102.19	0.209724	0.759544	0.276118	0.782458	0.903557	PLEKHO1	1
ENSG00000023909	1880.54	0.763087	1.08014	0.706468	0.479897	0.706595	GCLM	1
ENSG00000024048	2697.09	-0.211227	0.3286	-0.642809	0.520348	0.738086	UBR2	6
ENSG00000024422	2525	-1.511	1.0107	-1.49501	0.134913	0.341127	EHD2	19
ENSG00000024526	30.5502	2.73919	1.50607	1.81877	0.0689469	0.226218	DEPDC1	1
ENSG00000024862	2071.66	0.164604	0.612788	0.268615	0.788226	0.906692	CCDC28A	6
ENSG00000025039	5217.39	1.2851	0.75224	1.70836	0.0875696	0.261191	RRAGD	6
ENSG00000025156	604.287	0.937665	0.576947	1.62522	0.104116	0.291198	HSF2	6
ENSG00000025293	1322.83	-0.420126	0.360063	-1.16681	0.243286	0.483995	PHF20	20
ENSG00000025423	136.151	3.06516	1.9137	1.60169	NA	NA	HSD17B6	12
ENSG00000025434	1868.8	0.655743	0.701369	0.934948	0.349815	0.596756	NR1H3	11
ENSG00000025708	2032.35	1.14521	0.868598	1.31846	0.187349	0.414273	TYMP	22
ENSG00000025770	1562.92	0.329486	0.336903	0.977986	0.328081	0.575187	NCAPH2	22
ENSG00000025772	2166.43	1.00511	0.400583	2.50913	0.012103	0.0755722	TOMM34	20
ENSG00000025796	3291.65	-0.178116	0.442298	-0.402707	0.687164	0.847427	SEC63	6
ENSG00000025800	2932.73	-0.461477	0.615584	-0.749657	0.453461	0.685154	KPNA6	1
ENSG00000026025	12603.3	0.430901	0.976403	0.441315	0.658985	0.831589	VIM	10
ENSG00000026103	1364.39	3.85059	0.866989	4.44134	8.93999e-06	0.000503923	FAS	10
ENSG00000026297	1076.08	0.349435	0.73149	0.477703	0.632862	0.814452	RNASET2	6
ENSG00000026508	2703.56	1.06683	0.778672	1.37007	0.170667	0.392236	CD44	11
ENSG00000026559	64.311	3.02098	1.75419	1.72215	NA	NA	KCNG1	20
ENSG00000026652	693.045	-2.13728	0.735194	-2.90709	0.00364803	0.0350841	AGPAT4	6
ENSG00000026751	103.848	3.20092	1.2502	2.56033	NA	NA	SLAMF7	1
ENSG00000026950	1959.86	1.60958	0.750391	2.14499	0.0319535	0.139876	BTN3A1	6
ENSG00000027001	3717.53	2.72291	0.88895	3.06306	0.00219087	0.0247161	MIPEP	13
ENSG00000027075	1451.33	0.613787	0.882282	0.695681	0.486628	0.711388	PRKCH	14
ENSG00000027644	654.831	-4.10508	1.37862	-2.97767	0.00290453	0.0297606	INSRR	1
ENSG00000027697	5769.55	2.77499	0.948789	2.92477	0.00344713	0.0337522	IFNGR1	6
ENSG00000027847	1854.62	1.70231	0.383069	4.44387	8.83558e-06	0.000500521	B4GALT7	5
ENSG00000027869	151.495	0.638448	1.49453	0.427191	0.66924	0.837048	SH2D2A	1
ENSG00000028116	330.697	0.0765121	0.40481	0.189007	0.850087	0.938546	VRK2	2
ENSG00000028137	1421.85	0.410908	0.935663	0.439163	0.660544	0.832357	TNFRSF1B	1
ENSG00000028203	2310.22	0.534681	0.335184	1.59519	0.11067	0.301726	VEZT	12
ENSG00000028277	237.279	0.713118	1.16144	0.613996	0.539218	0.752157	POU2F2	19
ENSG00000028310	1551.32	-1.30427	0.426264	-3.05976	0.00221513	0.0248034	BRD9	5
ENSG00000028528	6557.07	-0.157667	0.427498	-0.368813	0.712267	0.861869	SNX1	15
ENSG00000028839	744.831	0.750264	0.695615	1.07856	0.280782	0.526128	TBPL1	6
ENSG00000029153	111.572	1.49158	0.911495	1.63641	0.101753	0.286991	ARNTL2	12
ENSG00000029363	4401.55	-0.681364	0.288924	-2.35828	0.0183597	0.0990875	BCLAF1	6
ENSG00000029364	4080.87	0.653445	0.285125	2.29179	0.021918	0.109969	SLC39A9	14
ENSG00000029534	109.34	-1.22499	1.07694	-1.13747	0.25534	0.497929	ANK1	8
ENSG00000029559	1.23268	1.88469	3.88508	0.485109	0.627599	NA	IBSP	4
ENSG00000029639	587.01	1.71852	0.550174	3.12359	0.0017866	0.0215797	TFB1M	6
ENSG00000029725	3131.75	0.283835	0.252598	1.12366	0.261156	0.504544	RABEP1	17
ENSG00000029993	1180.04	1.30262	0.647337	2.01227	0.0441919	0.171421	HMGB3	X
ENSG00000030066	2264.1	1.29243	0.581376	2.22306	0.026212	0.123491	NUP160	11
ENSG00000030110	2043.15	3.19757	0.636262	5.02556	5.01976e-07	5.50864e-05	BAK1	6
ENSG00000030304	6.395	1.01758	2.35536	0.432029	NA	NA	MUSK	9
ENSG00000030419	319.919	0.170054	0.611573	0.27806	0.780966	0.902714	IKZF2	2
ENSG00000030582	12046.7	1.23115	0.568066	2.16726	0.0302149	0.134713	GRN	17
ENSG00000031003	1758.28	0.924304	0.402045	2.29901	0.0215045	0.108772	FAM13B	5
ENSG00000031081	1143.06	-0.839662	0.638306	-1.31545	0.188358	0.415314	ARHGAP31	3
ENSG00000031691	362.767	2.01406	0.983665	2.0475	0.0406088	0.162706	CENPQ	6
ENSG00000031698	5284.05	0.472313	0.323975	1.45787	0.144876	0.356121	SARS	1
ENSG00000031823	2377.01	-0.228256	0.50315	-0.453654	0.650078	0.826281	RANBP3	19
ENSG00000032219	1583.53	-0.783372	0.56	-1.39888	0.161849	0.379617	ARID4A	14
ENSG00000032389	1282.47	0.516145	0.657044	0.785556	0.432128	0.667089	TSSC1	2
ENSG00000032444	4375.31	-0.169496	0.661443	-0.256253	0.797756	0.911818	PNPLA6	19
ENSG00000032742	1195.13	-1.09972	0.440068	-2.49898	0.0124552	0.0769045	IFT88	13
ENSG00000033011	801.641	1.45602	0.463344	3.1424	0.00167567	0.0207323	ALG1	16
ENSG00000033030	1265.1	0.258347	0.429354	0.601712	0.547366	0.757245	ZCCHC8	12
ENSG00000033050	2284.21	0.765389	0.36024	2.12466	0.0336147	0.144509	ABCF2	7
ENSG00000033100	1877.56	1.40879	0.561031	2.51108	0.0120362	0.0752999	CHPF2	7
ENSG00000033122	61.9467	-1.71862	0.695991	-2.46931	0.0135372	0.0811805	LRRC7	1
ENSG00000033170	1355.74	2.37998	1.09219	2.17909	0.029325	0.132356	FUT8	14
ENSG00000033178	2229.43	1.76926	0.548594	3.22509	0.00125933	0.0172227	UBA6	4
ENSG00000033327	1068.62	-1.90894	0.619609	-3.08088	0.00206389	0.0237658	GAB2	11
ENSG00000033627	4334.07	-0.891636	0.838823	-1.06296	0.287799	0.533642	ATP6V0A1	17
ENSG00000033800	1265.35	-0.225116	0.344275	-0.653885	0.513186	0.732487	PIAS1	15
ENSG00000033867	1333.9	0.952368	1.17549	0.810186	NA	NA	SLC4A7	3
ENSG00000034053	115.972	-1.17414	1.23556	-0.950289	0.341966	0.588348	APBA2	15
ENSG00000034152	2346.58	-0.482599	0.786269	-0.613783	0.539359	0.752208	MAP2K3	17
ENSG00000034239	13.6073	-1.02271	1.18476	-0.863221	0.388016	0.630485	EFCAB1	8
ENSG00000034510	30788.6	2.65173	0.862551	3.07429	0.00211007	0.0240709	TMSB10	2
ENSG00000034533	275.597	0.210306	0.436541	0.481756	0.629979	0.812771	ASTE1	3
ENSG00000034677	3509.01	-0.0021168	0.478266	-0.00442599	0.996469	0.99821	RNF19A	8
ENSG00000034693	1274.52	1.75455	0.659132	2.66192	0.00776974	0.0568429	PEX3	6
ENSG00000034713	8152.43	1.74834	0.645285	2.7094	0.00674049	0.0516852	GABARAPL2	16
ENSG00000034971	15.5483	-3.25944	1.93912	-1.68089	0.0927846	0.270621	MYOC	1
ENSG00000035115	3857.2	-1.59747	0.691838	-2.30902	0.0209425	0.107146	SH3YL1	2
ENSG00000035141	2205.03	0.716981	0.377099	1.9013	0.0572622	0.200488	FAM136A	2
ENSG00000035403	5787.2	0.0898523	0.470077	0.191144	0.848413	0.937816	VCL	10
ENSG00000035499	463.592	1.64181	1.5124	1.08557	0.27767	0.52275	DEPDC1B	5
ENSG00000035664	474.862	-1.10396	1.01048	-1.09251	0.274611	0.519665	DAPK2	15
ENSG00000035681	1269.49	0.790821	0.418715	1.88868	0.0589341	0.204015	NSMAF	8
ENSG00000035687	1639.04	0.410049	0.535495	0.765738	0.443832	0.677043	ADSS	1
ENSG00000035720	671.749	2.26928	1.97074	1.15149	NA	NA	STAP1	4
ENSG00000035862	10826.1	0.64949	0.891404	0.728615	0.466237	0.694905	TIMP2	17
ENSG00000035928	2580.84	-0.612538	0.381718	-1.60469	0.108563	0.298202	RFC1	4
ENSG00000036054	2387.83	1.6194	0.66616	2.43095	0.0150595	0.0870019	TBC1D23	3
ENSG00000036257	3741.14	1.09826	0.369881	2.96923	0.00298546	0.0302617	CUL3	2
ENSG00000036448	484.281	-1.68488	0.792869	-2.12504	0.0335832	0.144509	MYOM2	8
ENSG00000036473	1.04192	-1.21512	2.51241	-0.483646	0.628637	NA	OTC	X
ENSG00000036530	183.524	-1.00585	0.84224	-1.19425	0.232378	0.471187	CYP46A1	14
ENSG00000036549	1823.27	0.206542	0.357774	0.577298	0.563738	0.768489	ZZZ3	1
ENSG00000036565	3.5626	1.69144	1.81468	0.932085	0.351293	NA	SLC18A1	8
ENSG00000036672	2348.64	-1.67753	0.948091	-1.76938	0.0768312	0.241731	USP2	11
ENSG00000036828	895.02	-5.44388	1.41983	-3.83418	NA	NA	CASR	3
ENSG00000037042	1915.46	-0.335049	0.804918	-0.416252	0.677226	0.841384	TUBG2	17
ENSG00000037241	1564.78	2.05854	0.59339	3.46912	0.000522169	0.00945901	RPL26L1	5
ENSG00000037280	3929.08	-1.9062	0.740768	-2.57328	0.010074	0.0675244	FLT4	5
ENSG00000037474	2131.91	-0.330641	0.668127	-0.494878	0.620686	0.806021	NSUN2	5
ENSG00000037637	1345.91	0.179663	0.448941	0.400193	0.689015	0.848374	FBXO42	1
ENSG00000037749	978.703	1.0882	0.454569	2.39393	0.016669	0.0927843	MFAP3	5
ENSG00000037757	873.112	-0.066456	0.461422	-0.144024	0.885481	0.952649	MRI1	19
ENSG00000037897	706.203	0.21636	0.710155	0.304666	0.76062	0.891183	METTL1	12
ENSG00000037965	271.432	-3.22112	0.784167	-4.1077	3.99627e-05	0.001562	HOXC8	12
ENSG00000038002	1078.85	1.35589	0.743091	1.82466	0.0680523	0.224399	AGA	4
ENSG00000038210	1318.23	1.40216	0.666268	2.1045	0.035335	0.149586	PI4K2B	4
ENSG00000038219	2792.47	-1.45182	0.463409	-3.13292	0.00173076	0.0211952	BOD1L1	4
ENSG00000038274	5375.92	0.81061	0.472177	1.71675	0.0860249	0.25869	MAT2B	5
ENSG00000038295	177.517	-0.724548	0.855819	-0.846614	0.39721	0.638319	TLL1	4
ENSG00000038358	2890	-0.935963	0.962801	-0.972126	NA	NA	EDC4	16
ENSG00000038382	3205.9	-0.387589	0.518774	-0.747124	0.454989	0.686244	TRIO	5
ENSG00000038427	2122.28	3.44086	1.39222	2.47149	0.0134552	0.0808807	VCAN	5
ENSG00000038532	2124.74	-0.17288	0.766577	-0.225522	0.821573	0.924957	CLEC16A	16
ENSG00000038945	1582.2	5.0961	1.38075	3.69082	0.000223535	0.00524026	MSR1	8
ENSG00000039068	6406.21	1.0603	1.05382	1.00615	0.314344	0.561326	CDH1	16
ENSG00000039123	2242.34	0.47263	0.357895	1.32058	0.186641	0.41319	SKIV2L2	5
ENSG00000039139	198.055	-0.197562	1.38728	-0.14241	0.886756	0.952649	DNAH5	5
ENSG00000039319	2785.72	1.20625	0.397358	3.03566	0.00240008	0.0259992	ZFYVE16	5
ENSG00000039523	6196.56	-1.40109	0.565513	-2.47755	0.0132288	0.0799856	FAM65A	16
ENSG00000039537	619.833	-1.32181	1.6633	-0.794691	0.426794	0.662958	C6	5
ENSG00000039560	2107.03	-1.03793	0.599023	-1.73271	0.0831478	0.253143	RAI14	5
ENSG00000039600	16.8455	-0.542354	1.06341	-0.510012	0.610043	0.799452	SOX30	5
ENSG00000039650	1931.78	-0.266814	0.544154	-0.490328	0.623902	0.808843	PNKP	19
ENSG00000039987	3.13274	-1.54799	1.63509	-0.946728	0.343778	NA	BEST2	19
ENSG00000040199	671.937	-0.279152	0.423319	-0.659437	0.509615	0.729535	PHLPP2	16
ENSG00000040275	344.859	0.375852	0.372865	1.00801	0.31345	0.560566	SPDL1	5
ENSG00000040341	2046.56	0.987102	0.401194	2.46041	0.0138777	0.0826509	STAU2	8
ENSG00000040487	878.706	0.516625	0.508928	1.01512	0.310047	0.557113	PQLC2	1
ENSG00000040531	1390.32	0.138909	0.474569	0.292706	0.769747	0.896281	CTNS	17
ENSG00000040608	98.7082	0.778075	1.03706	0.750272	0.453091	0.685019	RTN4R	22
ENSG00000040633	1737.1	1.23652	0.387923	3.18755	0.00143484	0.0187536	PHF23	17
ENSG00000040731	13.3637	-2.4017	2.0221	-1.18773	0.234941	0.474304	CDH10	5
ENSG00000040933	1446.44	0.14494	0.565531	0.256291	0.797726	0.911818	INPP4A	2
ENSG00000041353	169.186	4.39356	1.44922	3.03168	0.00243199	0.026272	RAB27B	18
ENSG00000041357	5243.58	1.15103	0.541668	2.12496	0.0335896	0.144509	PSMA4	15
ENSG00000041515	113.542	2.49338	1.5528	1.60574	0.108331	0.297805	MYO16	13
ENSG00000041802	1784.89	0.529821	0.443386	1.19494	0.232109	0.470977	LSG1	3
ENSG00000041880	2100.38	1.22665	0.360462	3.403	0.000666495	0.0112302	PARP3	3
ENSG00000041982	4565	-1.74909	1.59281	-1.09812	0.272153	0.516729	TNC	9
ENSG00000041988	1105.23	1.53512	0.64001	2.39859	0.0164584	0.0920565	THAP3	1
ENSG00000042062	4326.75	-0.43627	1.27636	-0.341808	0.732496	0.874753	FAM65C	20
ENSG00000042088	552.972	0.672949	0.320321	2.10086	0.0356532	0.150371	TDP1	14
ENSG00000042286	1409.72	1.11304	0.515497	2.15916	0.0308377	0.136517	AIFM2	10
ENSG00000042304	6.09663	6.76188	3.86279	1.75052	0.0800293	0.247778	C2orf83	2
ENSG00000042317	840.894	0.6453	0.604698	1.06714	0.285907	0.531305	SPATA7	14
ENSG00000042429	1188.44	0.470228	0.489221	0.961176	0.336464	0.583439	MED17	11
ENSG00000042445	3266.56	0.2074	0.791935	0.26189	0.793406	0.909767	RETSAT	2
ENSG00000042493	5902.16	1.04669	0.715772	1.46232	0.143653	0.354044	CAPG	2
ENSG00000042753	3477.19	1.0064	0.381081	2.64092	0.0082682	0.0590259	AP2S1	19
ENSG00000042781	23.0834	-0.531828	1.06356	-0.500047	0.617042	0.803988	USH2A	1
ENSG00000042813	7.35078	0.738422	1.72987	0.426867	0.669476	0.837214	ZPBP	7
ENSG00000042832	306.935	0.469409	0.799642	0.587024	0.557188	0.763947	TG	8
ENSG00000042980	475.169	0.10905	1.18975	0.0916585	NA	NA	ADAM28	8
ENSG00000043039	542.295	1.29871	1.19569	1.08616	0.277407	0.522508	BARX2	11
ENSG00000043093	2155.96	1.40062	0.563372	2.48613	0.012914	0.0788238	DCUN1D1	3
ENSG00000043143	2463.49	-1.00953	0.498659	-2.0245	0.0429191	0.168735	JADE2	5
ENSG00000043355	3.78138	-2.08674	1.73445	-1.20311	0.228933	NA	ZIC2	13
ENSG00000043462	486.697	2.04936	0.783309	2.61628	NA	NA	LCP2	5
ENSG00000043514	883.849	-0.146159	0.305999	-0.477646	0.632902	0.814452	TRIT1	1
ENSG00000043591	143.49	0.926954	1.69674	0.546315	0.584849	0.781037	ADRB1	10
ENSG00000044012	2.2993	2.41356	3.01896	0.799467	0.42402	NA	GUCA2B	1
ENSG00000044090	2248.51	-0.968413	0.492503	-1.96631	0.0492631	0.182921	CUL7	6
ENSG00000044115	14721.4	-0.27206	0.444204	-0.612466	0.54023	0.752782	CTNNA1	5
ENSG00000044446	1708.28	-0.821761	0.404841	-2.02984	0.0423731	0.167718	PHKA2	X
ENSG00000044459	419.391	-1.05346	0.568245	-1.85388	0.0637564	0.215359	CNTLN	9
ENSG00000044524	61.6116	-0.862193	1.50807	-0.57172	0.567511	0.77089	EPHA3	3
ENSG00000044574	21960	0.794082	0.829034	0.957841	0.338143	0.58492	HSPA5	9
ENSG00000046604	5326.72	0.888159	0.891737	0.995987	0.319256	0.566315	DSG2	18
ENSG00000046647	1134.28	1.09795	0.368335	2.98085	0.00287454	0.0296002	GEMIN8	X
ENSG00000046651	2765.02	-0.248103	0.49382	-0.502415	0.615375	0.802645	OFD1	X
ENSG00000046653	1061.63	2.80053	1.68253	1.66448	NA	NA	GPM6B	X
ENSG00000046889	423.581	-1.34647	0.711098	-1.89351	0.0582897	0.202525	PREX2	8
ENSG00000047056	1593.6	0.364744	0.261625	1.39415	0.163273	0.381517	WDR37	10
ENSG00000047188	1774	0.0752856	0.354577	0.212325	0.831853	0.929949	YTHDC2	5
ENSG00000047230	802.265	0.11651	0.340523	0.342149	0.732239	0.874574	CTPS2	X
ENSG00000047249	5409.68	1.13812	0.512748	2.21964	0.0264432	0.124147	ATP6V1H	8
ENSG00000047315	2992.23	0.200528	0.499319	0.401604	0.687975	0.847694	POLR2B	4
ENSG00000047346	1470.35	0.357861	0.415655	0.860956	0.389262	0.631201	FAM214A	15
ENSG00000047365	746.066	-0.411809	0.601163	-0.685022	0.49333	0.716392	ARAP2	4
ENSG00000047410	4006.82	-1.27927	0.610878	-2.09414	0.0362473	0.152199	TPR	1
ENSG00000047457	403.213	1.52829	1.3042	1.17182	0.241268	0.481435	CP	3
ENSG00000047578	1622.29	-0.464939	0.491247	-0.946446	0.343921	0.590247	KIAA0556	16
ENSG00000047579	1172.63	0.0417587	0.480952	0.0868251	0.930811	0.967973	DTNBP1	6
ENSG00000047597	90.1575	-0.5859	1.12957	-0.518693	0.603975	0.794757	XK	X
ENSG00000047617	83.2714	0.509028	0.927319	0.548924	0.583058	0.779469	ANO2	12
ENSG00000047621	820.911	1.38378	0.444773	3.11119	0.00186333	0.0222542	C12orf4	12
ENSG00000047634	1244.48	0.280995	0.711865	0.394731	0.693041	0.850474	SCML1	X
ENSG00000047644	1642.44	-1.17536	0.657582	-1.78741	0.073872	0.236084	WWC3	X
ENSG00000047648	1415.86	0.510384	0.885214	0.576566	0.564233	0.768759	ARHGAP6	X
ENSG00000047662	40.3876	-0.200596	1.35627	-0.147902	0.88242	0.952649	FAM184B	4
ENSG00000047849	13197.1	-0.0411296	0.655646	-0.0627314	0.94998	0.976927	MAP4	3
ENSG00000047932	1698.88	-0.158898	0.417614	-0.38049	0.703582	0.857494	GOPC	6
ENSG00000047936	41.4111	0.637604	1.68942	0.377411	0.705868	0.85863	ROS1	6
ENSG00000048028	950.58	-0.178901	0.293575	-0.609387	0.542268	0.753911	USP28	11
ENSG00000048052	288.289	0.362418	1.03456	0.350312	0.726105	0.870728	HDAC9	7
ENSG00000048140	3478.58	2.39037	0.488742	4.89087	1.00389e-06	9.42327e-05	TSPAN17	5
ENSG00000048162	540.365	0.892448	0.577557	1.54521	0.122295	0.320285	NOP16	5
ENSG00000048342	2213.89	1.04869	0.621943	1.68616	0.0917657	0.268754	CC2D2A	4
ENSG00000048392	4623.94	2.72954	0.767599	3.55595	0.000376618	0.00756935	RRM2B	8
ENSG00000048405	1259.08	1.64644	0.571213	2.88237	0.00394701	0.036958	ZNF800	7
ENSG00000048462	6.40588	2.40764	1.68477	1.42906	0.152987	0.367329	TNFRSF17	16
ENSG00000048471	3831.96	-0.467393	0.770245	-0.606811	0.543976	0.754861	SNX29	16
ENSG00000048540	186.426	-1.42013	1.64815	-0.861647	0.388882	0.631005	LMO3	12
ENSG00000048544	2915.11	1.45846	0.607886	2.39923	0.0164298	0.0920023	MRPS10	6
ENSG00000048545	0.693083	0.386089	4.48258	0.086131	0.931362	NA	GUCA1A	6
ENSG00000048649	1968.12	-1.18028	0.261803	-4.50827	6.53595e-06	0.000396808	RSF1	11
ENSG00000048707	3901.51	-0.929309	0.840218	-1.10603	0.268712	0.512817	VPS13D	1
ENSG00000048740	1309.03	2.43684	1.49	1.63546	0.101953	0.287197	CELF2	10
ENSG00000048828	6138.83	0.209231	0.494516	0.423103	0.67222	0.838722	FAM120A	9
ENSG00000048991	1319.99	0.997154	0.517264	1.92775	0.0538868	0.193716	R3HDM1	2
ENSG00000049089	1284.69	-4.29312	1.2643	-3.39566	0.000684624	0.0113518	COL9A2	1
ENSG00000049130	4765.04	1.50707	0.969408	1.55463	0.120034	0.316859	KITLG	12
ENSG00000049167	562.45	1.50983	0.582449	2.59222	0.00953594	0.0650506	ERCC8	5
ENSG00000049192	97.2838	-1.3859	1.14208	-1.21349	0.224944	0.462219	ADAMTS6	5
ENSG00000049239	3520.35	-0.712831	0.786232	-0.906642	0.364596	0.609958	H6PD	1
ENSG00000049245	4352.2	0.0217659	0.506753	0.0429518	0.96574	0.98486	VAMP3	1
ENSG00000049246	873.142	0.234597	0.659512	0.355713	0.722056	0.868026	PER3	1
ENSG00000049247	2.14881	1.11058	2.33393	0.475842	0.634187	NA	UTS2	1
ENSG00000049249	16.3386	2.34588	1.5992	1.46691	0.142401	0.352412	TNFRSF9	1
ENSG00000049283	1242.88	1.7612	1.52189	1.15725	0.247171	0.488577	EPN3	17
ENSG00000049323	2534.87	1.19246	1.78823	0.666837	0.504876	0.725471	LTBP1	2
ENSG00000049449	2325.47	0.0888206	0.732734	0.121218	0.903518	0.955633	RCN1	11
ENSG00000049540	770.743	-2.13357	1.13068	-1.88699	0.0591617	0.204523	ELN	7
ENSG00000049541	794.513	0.993935	0.243148	4.08778	4.35517e-05	0.00165162	RFC2	7
ENSG00000049618	3195.84	-0.430432	0.303192	-1.41967	0.155704	0.371142	ARID1B	6
ENSG00000049656	4660.53	-0.624685	0.625627	-0.998494	0.31804	0.56526	CLPTM1L	5
ENSG00000049759	7289.17	-0.165332	0.767421	-0.215438	0.829425	0.928557	NEDD4L	18
ENSG00000049768	21.9169	-0.943561	0.868933	-1.08588	0.27753	0.522577	FOXP3	X
ENSG00000049769	412.397	-0.17205	0.638166	-0.2696	0.787468	0.906278	PPP1R3F	X
ENSG00000049860	4207.98	0.950541	0.641778	1.48111	0.138578	0.346805	HEXB	5
ENSG00000049883	566.028	1.24078	0.333692	3.71832	0.000200552	0.0049145	PTCD2	5
ENSG00000050030	225.165	0.0227606	0.862064	0.0264025	0.978936	0.991452	KIAA2022	X
ENSG00000050130	1836.22	0.77652	0.304098	2.55352	0.0106641	0.0698718	JKAMP	14
ENSG00000050165	1657.17	-0.258701	1.03029	-0.251094	0.801741	0.913633	DKK3	11
ENSG00000050327	906.75	-0.457197	0.777525	-0.588015	0.556522	0.763496	ARHGEF5	7
ENSG00000050344	803.843	-0.426674	0.891587	-0.478556	NA	NA	NFE2L3	7
ENSG00000050393	2468.04	-0.474746	0.585351	-0.811045	0.41734	0.655169	MCUR1	6
ENSG00000050405	5340.89	0.877464	0.458909	1.91207	0.0558677	0.197647	LIMA1	12
ENSG00000050426	3469.51	-0.4188	0.46524	-0.900179	0.368025	0.613447	LETMD1	12
ENSG00000050438	199.91	-0.199625	1.27629	-0.15641	0.87571	0.95213	SLC4A8	12
ENSG00000050555	1613.69	-0.235034	1.24856	-0.188244	0.850685	0.938796	LAMC3	9
ENSG00000050628	12299.6	0.123322	1.44637	0.0852634	0.932052	0.968463	PTGER3	1
ENSG00000050730	3.03739	-0.154394	3.62191	-0.0426278	0.965998	NA	TNIP3	4
ENSG00000050748	2048.26	0.40555	0.354135	1.14519	0.252132	0.494597	MAPK9	5
ENSG00000050767	310.313	-0.443383	1.19639	-0.3706	NA	NA	COL23A1	5
ENSG00000050820	6182.37	-0.150829	0.664674	-0.226921	0.820485	0.92436	BCAR1	16
ENSG00000051009	2447.18	-1.08337	0.627806	-1.72565	0.0844107	0.255629	FAM160A2	11
ENSG00000051108	10973.6	1.05956	0.682782	1.55182	0.120704	0.317978	HERPUD1	16
ENSG00000051128	2671.28	0.879101	0.528441	1.66358	0.0961973	0.277171	HOMER3	19
ENSG00000051180	40.9056	0.793693	0.879226	0.902718	0.366676	0.612092	RAD51	15
ENSG00000051341	34.8795	1.6029	1.24396	1.28854	0.197557	0.427196	POLQ	3
ENSG00000051382	1592.5	-1.47318	0.455031	-3.23755	0.00120562	0.0167812	PIK3CB	3
ENSG00000051523	6139.2	1.13204	1.28508	0.880909	NA	NA	CYBA	16
ENSG00000051596	493.567	1.48294	0.52525	2.8233	0.00475316	0.0412425	THOC3	5
ENSG00000051620	4681.86	1.51722	0.567841	2.67191	0.00754218	0.0557165	HEBP2	6
ENSG00000051825	691.154	-0.226724	0.524924	-0.431917	0.665802	0.835	MPHOSPH9	12
ENSG00000052126	2794.68	-0.961701	0.684503	-1.40496	0.160032	0.376976	PLEKHA5	12
ENSG00000052344	3100.15	0.332093	1.53521	0.216317	0.82874	0.928557	PRSS8	16
ENSG00000052723	1843.25	0.822851	0.388349	2.11884	0.0341039	0.145813	SIKE1	1
ENSG00000052749	1118.56	0.463879	0.556761	0.833175	0.404746	0.644394	RRP12	10
ENSG00000052795	5284.48	0.880181	0.919224	0.957526	0.338302	0.584978	FNIP2	4
ENSG00000052802	4075.84	1.8735	0.817422	2.29196	0.0219077	0.109969	MSMO1	4
ENSG00000052841	3469.9	-0.161388	0.273246	-0.590634	0.554766	0.762624	TTC17	11
ENSG00000052850	11.3637	-1.07929	1.65492	-0.652167	0.514293	0.733274	ALX4	11
ENSG00000053108	314.668	-0.860589	1.29588	-0.664096	0.506629	0.726891	FSTL4	5
ENSG00000053254	1785.84	-0.725076	0.584215	-1.24111	0.214565	0.449151	FOXN3	14
ENSG00000053328	50.0174	-1.25392	1.10695	-1.13277	0.257311	0.500204	METTL24	6
ENSG00000053371	3945.51	0.690142	0.587941	1.17383	0.240463	0.480588	AKR7A2	1
ENSG00000053372	1262.84	0.810883	0.527783	1.53639	0.124442	0.324139	MRTO4	1
ENSG00000053438	67.9852	-1.15052	1.00691	-1.14262	0.253196	0.495592	NNAT	20
ENSG00000053501	1111.72	0.444358	0.448962	0.989746	0.322298	0.569488	USE1	19
ENSG00000053524	51.223	0.349077	1.30636	0.267213	0.789305	0.907249	MCF2L2	3
ENSG00000053702	746.513	-1.69211	0.553922	-3.05478	0.00225227	0.0250674	NRIP2	12
ENSG00000053747	657.807	1.45049	0.939057	1.54463	0.122436	0.320533	LAMA3	18
ENSG00000053770	3140.11	1.3187	0.52607	2.50669	0.0121867	0.0758654	AP5M1	14
ENSG00000053900	2009.54	1.43496	0.614084	2.33675	0.0194524	0.102572	ANAPC4	4
ENSG00000053918	3999.34	1.34234	1.30953	1.02505	0.305339	0.552324	KCNQ1	11
ENSG00000054116	3781.15	1.48688	0.419682	3.54287	0.000395797	0.0078114	TRAPPC3	1
ENSG00000054118	4652.31	-0.821828	0.499074	-1.64671	0.0996183	0.283611	THRAP3	1
ENSG00000054148	6942.98	2.47237	0.935533	2.64274	0.00822383	0.0588015	PHPT1	9
ENSG00000054179	413.738	-1.62722	1.76934	-0.919678	0.357741	0.603804	ENTPD2	9
ENSG00000054219	458.79	1.33599	0.831779	1.60619	0.108233	0.297654	LY75	2
ENSG00000054267	1995.09	-1.42184	0.384148	-3.70129	0.000214502	0.00511276	ARID4B	1
ENSG00000054277	143.141	0.104756	0.710595	0.147419	0.882801	0.952649	OPN3	1
ENSG00000054282	1112.89	-0.107311	0.357452	-0.300212	0.764016	0.893226	SDCCAG8	1
ENSG00000054356	7.91173	2.40437	1.86832	1.28692	0.198123	0.428013	PTPRN	2
ENSG00000054392	466.626	0.242841	0.5411	0.448791	0.653582	0.828134	HHAT	1
ENSG00000054523	2604.76	-1.1949	0.319607	-3.73865	0.000185012	0.00469054	KIF1B	1
ENSG00000054598	1583.04	-3.11483	0.767646	-4.05764	4.95712e-05	0.00180785	FOXC1	6
ENSG00000054611	1587.17	-0.429851	0.492255	-0.873228	0.382539	0.625866	TBC1D22A	22
ENSG00000054654	16012.8	-2.12762	0.624832	-3.4051	0.000661395	0.0111788	SYNE2	14
ENSG00000054690	1666.4	-0.12255	0.660209	-0.185623	0.852741	0.93974	PLEKHH1	14
ENSG00000054793	2241.24	-0.29892	0.629873	-0.474571	0.635093	0.815763	ATP9A	20
ENSG00000054803	25.4638	-0.0839521	1.63532	-0.051337	0.959057	0.980951	CBLN4	20
ENSG00000054938	48.2794	0.29346	1.26506	0.231973	0.816559	0.922145	CHRDL2	11
ENSG00000054965	2459.07	-0.246371	0.404644	-0.608859	0.542618	0.754032	FAM168A	11
ENSG00000054967	172.4	0.84918	0.750385	1.13166	0.257778	0.500547	RELT	11
ENSG00000054983	1579.78	0.0123469	0.393368	0.0313878	0.97496	0.989509	GALC	14
ENSG00000055044	1774.72	-1.41803	0.358518	-3.95525	7.64558e-05	0.00248914	NOP58	2
ENSG00000055070	4796.98	0.724516	0.385181	1.88097	0.0599754	0.20643	SZRD1	1
ENSG00000055118	115.106	-1.51525	1.33281	-1.13688	0.255589	0.498245	KCNH2	7
ENSG00000055130	2619.2	0.867466	0.232848	3.72547	0.000194955	0.00487398	CUL1	7
ENSG00000055147	1077.21	0.731022	0.335145	2.18121	0.0291679	0.131935	FAM114A2	5
ENSG00000055163	11660.3	-1.22994	1.03362	-1.18993	0.234073	0.473422	CYFIP2	5
ENSG00000055208	4364.18	0.909121	0.69079	1.31606	0.188154	0.415124	TAB2	6
ENSG00000055211	5424.81	0.868863	0.546538	1.58976	0.111889	0.303774	GINM1	6
ENSG00000055332	2346.25	0.313583	0.377705	0.830233	0.406407	0.645738	EIF2AK2	2
ENSG00000055483	2521.86	-1.15105	0.654064	-1.75985	0.0784337	0.244739	USP36	17
ENSG00000055609	3229.68	-0.486372	0.409205	-1.18858	0.234606	0.473963	KMT2C	7
ENSG00000055732	992.736	0.421268	1.10086	0.382673	0.701962	0.856489	MCOLN3	1
ENSG00000055813	124.491	3.0318	1.54514	1.96215	0.0497445	0.184218	CCDC85A	2
ENSG00000055917	4550.87	-0.374545	0.308224	-1.21517	0.224301	0.461524	PUM2	2
ENSG00000055950	3772.59	1.93392	0.622577	3.10631	0.00189438	0.0225184	MRPL43	10
ENSG00000055955	479.644	-3.24222	0.604835	-5.36051	8.29864e-08	1.3562e-05	ITIH4	3
ENSG00000055957	25.9398	3.46713	2.33423	1.48534	NA	NA	ITIH1	3
ENSG00000056050	931.275	0.976873	0.488626	1.99922	0.0455843	0.174443	C4orf27	4
ENSG00000056097	5223.89	1.45898	0.545163	2.67622	0.00744573	0.0552736	ZFR	5
ENSG00000056277	202.232	0.611079	0.597218	1.02321	0.306209	0.553412	ZNF280C	X
ENSG00000056291	5.70168	0.422358	2.43526	0.173435	0.86231	0.945084	NPFFR2	4
ENSG00000056487	198.91	-4.44568	1.71049	-2.59907	0.00934773	0.0641132	PHF21B	22
ENSG00000056558	1270.39	-0.643674	0.839357	-0.766865	0.443162	0.676491	TRAF1	9
ENSG00000056586	1933.74	-1.01042	0.255012	-3.96227	7.4242e-05	0.0024336	RC3H2	9
ENSG00000056736	6678.9	1.66727	1.66916	0.998868	0.317859	0.565115	IL17RB	3
ENSG00000056972	893.673	0.069648	0.703315	0.0990282	0.921116	0.962779	TRAF3IP2	6
ENSG00000056998	112.111	-3.57828	1.05923	-3.37819	0.000729635	0.0119069	GYG2	X
ENSG00000057019	1734.92	-0.065197	0.714975	-0.0911878	0.927343	0.96622	DCBLD2	3
ENSG00000057149	1.68625	-2.7779	2.54232	-1.09266	0.274543	NA	SERPINB3	18
ENSG00000057252	2207.77	1.72026	0.595676	2.88792	0.00387802	0.0365228	SOAT1	1
ENSG00000057294	309.495	-1.31637	0.942557	-1.3966	0.162535	0.380516	PKP2	12
ENSG00000057468	16.8752	0.383887	1.17457	0.326832	0.743795	0.880988	MSH4	1
ENSG00000057593	56.4672	-1.13871	1.47652	-0.771213	0.440581	0.674372	F7	13
ENSG00000057608	9618.73	0.824266	0.463142	1.77973	0.0751207	0.238563	GDI2	10
ENSG00000057657	298.278	-0.095914	0.994667	-0.0964283	0.92318	0.963978	PRDM1	6
ENSG00000057663	2023.58	1.21417	0.6259	1.93988	0.052394	0.190277	ATG5	6
ENSG00000057704	1516.66	0.549984	0.703796	0.781455	0.434535	0.669168	TMCC3	12
ENSG00000057757	2105.42	0.430799	0.394393	1.09231	0.274698	0.519693	PITHD1	1
ENSG00000057935	1627	0.365667	0.35588	1.0275	0.304185	0.551113	MTA3	2
ENSG00000058056	653.744	-1.16422	0.828368	-1.40544	0.159892	0.376884	USP13	3
ENSG00000058063	1846.75	0.613075	0.364078	1.68391	0.0921989	0.26971	ATP11B	3
ENSG00000058085	1014.19	1.82409	1.08853	1.67573	0.0937916	0.272353	LAMC2	1
ENSG00000058091	2775.48	0.940067	0.421197	2.23189	0.025622	0.121713	CDK14	7
ENSG00000058262	11250.6	0.82093	0.424125	1.93558	0.0529188	0.191545	SEC61A1	3
ENSG00000058272	3300.1	0.542311	0.592803	0.914825	0.360284	0.606237	PPP1R12A	12
ENSG00000058335	202.667	-1.10779	1.35368	-0.81835	0.413158	0.651631	RASGRF1	15
ENSG00000058404	190.286	-2.6559	1.02026	-2.60316	0.00923689	0.0636536	CAMK2B	7
ENSG00000058453	1831.69	-1.90016	0.835628	-2.27393	0.0229705	0.113216	CROCC	1
ENSG00000058600	1510.34	-0.3274	0.369421	-0.886251	0.375482	0.619918	POLR3E	16
ENSG00000058668	3673.91	0.131113	0.759393	0.172655	0.862923	0.945422	ATP2B4	1
ENSG00000058673	1249.83	-1.09687	0.806942	-1.35929	0.174055	0.396612	ZC3H11A	1
ENSG00000058729	702.099	0.497606	0.427364	1.16436	0.244277	0.485254	RIOK2	5
ENSG00000058799	1537.23	0.819498	0.310418	2.63998	0.00829108	0.0590408	YIPF1	1
ENSG00000058804	917.779	1.07775	0.439329	2.45318	0.0141601	0.0837815	NDC1	1
ENSG00000058866	179.339	-3.05101	1.17816	-2.58963	0.00960782	0.065331	DGKG	3
ENSG00000059122	3334.93	0.0713924	0.553466	0.128991	0.897364	0.954141	FLYWCH1	16
ENSG00000059145	798.055	-1.28008	0.35454	-3.61054	0.000305562	0.0065392	UNKL	16
ENSG00000059377	572.437	0.575086	0.85164	0.675269	0.499505	0.720863	TBXAS1	7
ENSG00000059378	1475.33	0.599499	0.432086	1.38745	0.165304	0.384775	PARP12	7
ENSG00000059573	3721.31	2.30768	0.545206	4.23268	2.30923e-05	0.00104211	ALDH18A1	10
ENSG00000059588	1962.29	0.132505	0.62079	0.213445	0.83098	0.929512	TARBP1	1
ENSG00000059691	2175.04	1.74178	0.464413	3.75049	0.000176488	0.0045558	PET112	4
ENSG00000059728	1228.11	1.36469	0.627628	2.17435	0.0296785	0.133316	MXD1	2
ENSG00000059758	921.905	-0.8223	0.370508	-2.21939	0.0264603	0.124154	CDK17	12
ENSG00000059769	860.924	0.503331	0.464198	1.0843	0.278231	0.52342	DNAJC25	9
ENSG00000059804	2328.94	-0.262817	1.09242	-0.240583	0.809878	0.91839	SLC2A3	12
ENSG00000059915	236.422	0.652136	1.0061	0.64818	0.516869	0.735295	PSD	10
ENSG00000060069	1334.04	-0.0696189	0.507706	-0.137124	0.890932	0.952649	CTDP1	18
ENSG00000060138	9591.02	0.549716	0.650357	0.845253	0.39797	0.638732	YBX3	12
ENSG00000060140	33.2995	2.37532	1.38279	1.71777	0.085838	0.258333	STYK1	12
ENSG00000060237	12849.8	-2.07707	0.699686	-2.96858	0.00299181	0.0302932	WNK1	12
ENSG00000060303	0.811179	0.143914	2.77037	0.0519475	0.958571	NA	RPS17P5	6
ENSG00000060339	3818.05	-0.737513	0.363266	-2.03023	0.0423333	0.167612	CCAR1	10
ENSG00000060491	3166.83	-1.33228	0.690096	-1.93057	0.0535361	0.192982	OGFR	20
ENSG00000060558	138.095	3.11778	0.913738	3.41211	0.000644614	0.0109877	GNA15	19
ENSG00000060566	32.2088	-5.70719	2.10217	-2.71491	0.00662942	0.0511882	CREB3L3	19
ENSG00000060642	940.504	0.885703	0.45965	1.92691	0.0539912	0.193938	PIGV	1
ENSG00000060656	923.55	0.339244	1.24029	0.273519	NA	NA	PTPRU	1
ENSG00000060688	1093.86	0.415274	0.24232	1.71374	0.086576	0.259659	SNRNP40	1
ENSG00000060709	739.844	-0.560957	1.04497	-0.536818	0.591393	0.785406	RIMBP2	12
ENSG00000060718	46.6732	1.07563	1.3883	0.774785	0.438467	0.672466	COL11A1	1
ENSG00000060749	1521.45	0.744741	0.733004	1.01601	0.309623	0.556528	QSER1	11
ENSG00000060762	11742	1.57645	1.00303	1.57168	0.116025	0.310255	MPC1	6
ENSG00000060971	5977.73	-0.718837	0.715606	-1.00451	0.315131	0.562201	ACAA1	3
ENSG00000060982	340.399	1.46832	1.39848	1.04994	0.293746	0.539909	BCAT1	12
ENSG00000061273	5580.33	-0.959085	0.64194	-1.49404	0.135165	0.341601	HDAC7	12
ENSG00000061337	470.225	-0.328213	0.800783	-0.409865	0.681905	0.844288	LZTS1	8
ENSG00000061455	136.829	-0.613338	0.518429	-1.18307	0.236781	0.476287	PRDM6	5
ENSG00000061492	0.655576	-2.05652	4.20263	-0.489341	0.6246	NA	WNT8A	5
ENSG00000061656	337.592	2.75563	1.12332	2.45311	0.0141627	0.0837815	SPAG4	20
ENSG00000061676	7412.11	0.514015	0.436939	1.1764	0.239435	0.479335	NCKAP1	2
ENSG00000061794	7480.83	2.19107	0.689645	3.1771	0.00148758	0.0191301	MRPS35	12
ENSG00000061918	1257.51	1.65698	0.618264	2.68005	0.00736118	0.0549332	GUCY1B3	4
ENSG00000061936	2590.08	-1.55878	0.578914	-2.6926	0.00708969	0.0533806	SFSWAP	12
ENSG00000061938	2226.65	-1.34212	0.801371	-1.67478	0.0939778	0.272678	TNK2	3
ENSG00000061987	2601.39	0.420937	0.422125	0.997186	0.318674	0.565842	MON2	12
ENSG00000062038	794.076	0.434079	1.44381	0.300649	0.763682	0.89302	CDH3	16
ENSG00000062096	151.538	-0.141011	2.08388	-0.0676675	NA	NA	ARSF	X
ENSG00000062194	3857.22	-0.295066	0.343024	-0.860192	0.389683	0.631567	GPBP1	5
ENSG00000062282	716.75	1.94053	2.23929	0.86658	0.386172	0.629108	DGAT2	11
ENSG00000062370	315.429	-0.555095	0.334309	-1.66042	0.0968292	0.278568	ZNF112	19
ENSG00000062485	7598.19	0.466751	0.712527	0.655064	0.512426	0.731817	CS	12
ENSG00000062524	423.395	-3.4953	1.21708	-2.87187	0.00408054	0.0376344	LTK	15
ENSG00000062582	1734.17	1.11267	0.63374	1.75573	0.0791353	0.246151	MRPS24	7
ENSG00000062598	2214.06	0.124551	0.336925	0.369671	0.711627	0.861481	ELMO2	20
ENSG00000062650	2516.64	0.531903	0.359445	1.47979	0.13893	0.347363	WAPAL	10
ENSG00000062716	6827.2	1.53105	0.719442	2.12811	0.0333277	0.143826	VMP1	17
ENSG00000062725	2164.25	0.217443	0.35919	0.605372	0.544932	0.755765	APPBP2	17
ENSG00000062822	730.581	-0.512683	0.61634	-0.831819	0.405511	0.644708	POLD1	19
ENSG00000063015	7.51715	-2.8078	1.26524	-2.21918	0.0264744	0.124178	SEZ6	17
ENSG00000063046	10025.3	-1.74263	0.444033	-3.92455	8.68923e-05	0.00274778	EIF4B	12
ENSG00000063127	357.686	-0.649505	0.485339	-1.33825	0.180815	0.405987	SLC6A16	19
ENSG00000063169	768.978	-1.5814	0.780139	-2.02708	0.0426543	0.168276	GLTSCR1	19
ENSG00000063176	1497.28	-0.576855	0.790702	-0.729548	0.465666	0.694653	SPHK2	19
ENSG00000063177	24416.5	1.48755	0.669229	2.22279	0.0262302	0.123491	RPL18	19
ENSG00000063180	1011.75	1.37716	0.664939	2.0711	0.0383491	0.157444	CA11	19
ENSG00000063241	3714.36	0.385343	0.633562	0.608217	0.543043	0.754272	ISOC2	19
ENSG00000063244	5915.19	-0.264602	0.371918	-0.711453	0.476804	0.703271	U2AF2	19
ENSG00000063245	7167.52	-1.13651	0.877293	-1.29548	0.195156	0.424064	EPN1	19
ENSG00000063322	3402.57	0.59769	0.291877	2.04775	0.0405848	0.162688	MED29	19
ENSG00000063438	142.434	-0.852338	1.32096	-0.64524	0.518772	0.736572	AHRR	5
ENSG00000063515	0.261668	-0.335229	6.65001	-0.0504102	0.959795	NA	GSC2	22
ENSG00000063587	844.878	-1.0461	0.682769	-1.53215	0.125485	0.325998	ZNF275	X
ENSG00000063601	1140.84	0.289504	0.451429	0.641305	0.521325	0.738879	MTMR1	X
ENSG00000063660	3860.24	1.3168	0.928808	1.41773	0.156269	0.371941	GPC1	2
ENSG00000063761	587.262	0.425944	0.433705	0.982107	0.326047	0.572947	ADCK1	14
ENSG00000063854	4003.57	-0.89968	0.507306	-1.77345	0.0761548	0.240555	HAGH	16
ENSG00000063978	2889.9	0.0548865	0.361597	0.151789	0.879353	0.952649	RNF4	4
ENSG00000064012	1262.05	1.23068	0.674656	1.82416	0.068128	0.224452	CASP8	2
ENSG00000064042	5726.74	0.916725	0.518856	1.76682	0.0772586	0.242537	LIMCH1	4
ENSG00000064102	934.837	0.680424	0.355431	1.91436	0.055574	0.197032	ASUN	12
ENSG00000064115	7846.06	1.5541	0.868549	1.78931	0.0735649	0.235466	TM7SF3	12
ENSG00000064195	22.0912	1.01909	1.99168	0.511673	0.60888	0.798483	DLX3	17
ENSG00000064199	227.081	0.823022	0.810541	1.0154	0.309916	0.556923	SPA17	11
ENSG00000064201	50.0696	0.6261	1.14798	0.545394	0.585483	0.781355	TSPAN32	11
ENSG00000064205	35.6873	2.30141	2.14299	1.07392	0.282856	0.52833	WISP2	20
ENSG00000064218	0.459512	0.386061	6.6397	0.0581444	0.953634	NA	DMRT3	9
ENSG00000064225	1383.7	-0.567927	0.829615	-0.684567	0.493617	0.716532	ST3GAL6	3
ENSG00000064270	213.005	2.45315	1.38171	1.77544	0.0758256	0.24003	ATP2C2	16
ENSG00000064300	772.969	-0.121253	1.51573	-0.0799962	0.93624	0.970372	NGFR	17
ENSG00000064309	220.289	0.0848953	0.790382	0.107411	0.914463	0.959685	CDON	11
ENSG00000064313	1067.23	0.529561	0.449046	1.1793	0.238278	0.47804	TAF2	8
ENSG00000064393	8398.34	-2.32622	0.911257	-2.55276	0.0106874	0.0699234	HIPK2	7
ENSG00000064419	2015.08	-0.375923	0.747115	-0.503166	0.614847	0.802297	TNPO3	7
ENSG00000064490	1136.06	0.316025	0.275818	1.14578	0.251888	0.494289	RFXANK	19
ENSG00000064545	1376.28	0.0553436	0.791087	0.069959	0.944226	0.974027	TMEM161A	19
ENSG00000064547	414.929	-0.322067	0.990906	-0.325023	0.745164	0.881811	LPAR2	19
ENSG00000064601	10962.3	0.72826	0.614591	1.18495	0.236037	0.475667	CTSA	20
ENSG00000064607	7770.22	-0.609292	0.597442	-1.01983	0.307807	0.554898	SUGP2	19
ENSG00000064651	1683.06	1.35231	0.89501	1.51094	0.130803	0.334721	SLC12A2	5
ENSG00000064652	1531.56	1.24298	0.56758	2.18996	0.0285269	0.130229	SNX24	5
ENSG00000064655	385.427	-0.768129	0.894896	-0.858345	0.390702	0.632444	EYA2	20
ENSG00000064666	2887.59	-0.434036	0.991317	-0.437838	0.661504	0.833032	CNN2	19
ENSG00000064687	1761.78	0.767387	1.03314	0.742774	0.457619	0.688576	ABCA7	19
ENSG00000064692	143.922	-0.474442	1.43732	-0.330089	0.741333	0.879927	SNCAIP	5
ENSG00000064703	829.165	1.1346	0.539823	2.10179	0.0355715	0.150138	DDX20	1
ENSG00000064726	3078.03	0.520781	0.498015	1.04571	0.295693	0.541888	BTBD1	15
ENSG00000064763	266.257	0.357597	0.778433	0.459381	0.645961	0.823554	FAR2	12
ENSG00000064787	119.451	1.1053	1.68758	0.654963	0.512491	0.731827	BCAS1	20
ENSG00000064835	9.29565	0.608721	1.50009	0.405789	0.684898	0.845827	POU1F1	3
ENSG00000064886	187.384	3.60747	1.77733	2.02971	0.0423861	0.167718	CHI3L2	1
ENSG00000064932	5844.7	-0.597625	0.794307	-0.752385	0.451819	0.684074	SBNO2	19
ENSG00000064933	713.029	0.284874	0.481291	0.591895	0.553921	0.762044	PMS1	2
ENSG00000064961	3649.8	-0.070674	0.487966	-0.144834	0.884842	0.952649	HMG20B	19
ENSG00000064989	1007.07	-0.322792	0.982621	-0.328501	0.742533	0.880381	CALCRL	2
ENSG00000064995	1394.86	1.12864	0.515852	2.18792	0.0286754	0.130622	TAF11	6
ENSG00000064999	2823.29	-0.829356	0.548763	-1.51132	0.130707	0.33459	ANKS1A	6
ENSG00000065000	7371.13	-1.06059	0.678307	-1.56359	0.117914	0.313534	AP3D1	19
ENSG00000065029	2923.88	0.0288294	0.356521	0.080863	0.935551	0.97013	ZNF76	6
ENSG00000065054	8500.2	-2.5595	1.1065	-2.31315	0.0207144	0.106392	SLC9A3R2	16
ENSG00000065057	535.408	1.20704	0.622065	1.94037	0.0523347	0.190183	NTHL1	16
ENSG00000065060	1086.62	0.0726814	0.288504	0.251925	0.801099	0.91342	UHRF1BP1	6
ENSG00000065135	2637.94	0.247896	0.623572	0.397543	0.690967	0.849242	GNAI3	1
ENSG00000065150	6726.2	0.831535	0.387518	2.14579	0.0318894	0.139657	IPO5	13
ENSG00000065154	4715.08	1.15835	0.8936	1.29628	0.194879	0.423625	OAT	10
ENSG00000065183	737.036	-0.112134	0.561937	-0.19955	0.841833	0.934977	WDR3	1
ENSG00000065243	2854.24	0.891811	0.499793	1.78436	0.0743648	0.236958	PKN2	1
ENSG00000065268	1587.43	-0.674301	0.583381	-1.15585	0.247743	0.489326	WDR18	19
ENSG00000065308	1379.83	-1.93679	0.646748	-2.99465	0.00274756	0.0285777	TRAM2	6
ENSG00000065320	764.83	2.09761	1.43371	1.46306	0.14345	0.353813	NTN1	17
ENSG00000065325	5.39786	3.30265	2.78575	1.18555	0.235799	0.47545	GLP2R	17
ENSG00000065328	22.6129	2.74789	1.2804	2.14612	0.0318635	0.139657	MCM10	10
ENSG00000065357	777.71	-0.16455	1.1219	-0.146671	0.883392	0.952649	DGKA	12
ENSG00000065361	4446.58	-1.31415	0.910078	-1.44399	0.148741	0.361523	ERBB3	12
ENSG00000065371	1.00017	2.9411	3.36268	0.87463	0.381775	NA	ROPN1	3
ENSG00000065413	476.63	0.218382	0.733299	0.297807	0.76585	0.894282	ANKRD44	2
ENSG00000065427	4125.67	-0.387101	0.452246	-0.855954	0.392023	0.633416	KARS	16
ENSG00000065457	1004.22	1.02612	0.448262	2.28911	0.0220729	0.11047	ADAT1	16
ENSG00000065485	1323.41	-0.619232	0.610093	-1.01498	0.310115	0.557121	PDIA5	3
ENSG00000065491	1063.57	0.0881531	0.41151	0.214219	0.830377	0.928978	TBC1D22B	6
ENSG00000065518	8371.25	1.68192	0.55823	3.01295	0.00258725	0.0274507	NDUFB4	3
ENSG00000065526	3648.51	-2.3	0.655119	-3.51081	0.000446741	0.00852072	SPEN	1
ENSG00000065534	5209.77	-0.349881	1.0052	-0.348071	0.727787	0.872026	MYLK	3
ENSG00000065548	3300.23	0.715131	0.570521	1.25347	0.210035	0.442923	ZC3H15	2
ENSG00000065559	1562.98	0.196206	0.351225	0.558632	0.576413	0.776155	MAP2K4	17
ENSG00000065600	727.581	1.44655	0.474381	3.04935	0.00229338	0.0253511	TMEM206	1
ENSG00000065609	13.9267	0.455848	2.17912	0.209189	0.834301	0.931164	SNAP91	6
ENSG00000065613	4306.23	-0.337382	0.380104	-0.887605	0.374753	0.619324	SLK	10
ENSG00000065615	1232.69	2.05369	0.78399	2.61953	0.00880504	0.0617903	CYB5R4	6
ENSG00000065618	32.8727	1.16951	1.30364	0.897115	0.369658	0.614588	COL17A1	10
ENSG00000065621	1195.61	0.382829	0.618132	0.619332	0.535697	0.750056	GSTO2	10
ENSG00000065665	496.196	0.589936	0.436541	1.35139	0.176571	0.400178	SEC61A2	10
ENSG00000065675	332.655	-3.18011	1.12586	-2.82461	NA	NA	PRKCQ	10
ENSG00000065717	3661.59	-0.591476	0.922867	-0.640912	0.52158	0.738879	TLE2	19
ENSG00000065802	1685.85	-0.266039	0.550169	-0.483558	0.6287	0.812075	ASB1	2
ENSG00000065809	11336	0.960345	0.617866	1.55429	0.120115	0.316976	FAM107B	10
ENSG00000065833	1284.37	4.21961	1.30174	3.24151	0.00118898	0.0166209	ME1	6
ENSG00000065882	11029.4	0.172898	0.810749	0.213258	0.831126	0.929584	TBC1D1	4
ENSG00000065883	2607.13	0.64039	0.31814	2.01292	0.0441234	0.171325	CDK13	7
ENSG00000065911	1166.79	1.54069	1.02712	1.50001	0.133612	0.339044	MTHFD2	2
ENSG00000065923	548.947	1.20503	0.702542	1.71525	0.0862997	0.259139	SLC9A7	X
ENSG00000065970	1304.74	-0.618413	0.56293	-1.09856	0.27196	0.516455	FOXJ2	12
ENSG00000065978	16205.5	-0.275388	0.318909	-0.863531	0.387845	0.630256	YBX1	1
ENSG00000065989	1071.02	0.602239	1.12256	0.536487	0.591622	0.785602	PDE4A	19
ENSG00000066027	4012.87	0.294709	0.615069	0.479147	0.631834	0.81374	PPP2R5A	1
ENSG00000066032	39.7636	3.03207	1.41037	2.14984	0.0315677	0.138676	CTNNA2	2
ENSG00000066044	2993.5	0.481985	0.43452	1.10923	0.267329	0.511294	ELAVL1	19
ENSG00000066056	2165.2	-2.28453	0.802728	-2.84595	0.00442789	0.0395205	TIE1	1
ENSG00000066084	1396.77	0.232316	0.453074	0.512756	0.608122	0.79794	DIP2B	12
ENSG00000066117	2833.72	-0.494652	0.622079	-0.795159	0.426521	0.662894	SMARCD1	12
ENSG00000066135	1307.88	-0.271397	0.791306	-0.342974	0.731618	0.874209	KDM4A	1
ENSG00000066136	2584.66	-0.0320563	0.300565	-0.106653	0.915064	0.960022	NFYC	1
ENSG00000066185	390.516	0.745003	0.944618	0.788681	0.430298	0.666041	ZMYND12	1
ENSG00000066230	1128.75	-5.69131	1.50356	-3.78522	0.000153574	0.00413339	SLC9A3	5
ENSG00000066248	448.61	-2.53688	1.33737	-1.89691	0.0578403	0.201611	NGEF	2
ENSG00000066279	47.7596	2.71415	1.20692	2.24881	0.0245244	0.118179	ASPM	1
ENSG00000066294	246.909	3.30177	0.934372	3.53367	0.000409827	0.00800123	CD84	1
ENSG00000066322	3352.31	1.0648	0.357734	2.97651	0.00291545	0.0298456	ELOVL1	1
ENSG00000066336	566.893	1.83018	0.960598	1.90525	0.0567481	0.199478	SPI1	11
ENSG00000066379	580.161	1.21918	0.562814	2.16622	0.0302942	0.134887	ZNRD1	6
ENSG00000066382	752.617	-1.12983	1.08634	-1.04003	0.298325	0.544473	MPPED2	11
ENSG00000066405	32.4601	-2.19486	0.891672	-2.46151	0.0138353	0.0825108	CLDN18	3
ENSG00000066422	1065.46	0.874232	0.53934	1.62093	0.105033	0.292612	ZBTB11	3
ENSG00000066427	1196.78	-0.0711674	0.349793	-0.203456	0.838779	0.933501	ATXN3	14
ENSG00000066455	1857.17	0.151381	0.40104	0.377472	0.705823	0.85863	GOLGA5	14
ENSG00000066468	2274.24	-1.39567	0.701705	-1.98897	0.0467047	0.17706	FGFR2	10
ENSG00000066557	1045.25	1.54639	0.626137	2.46974	0.0135213	0.0811276	LRRC40	1
ENSG00000066583	1197.83	-0.462985	0.612388	-0.756033	0.449629	0.682101	ISOC1	5
ENSG00000066629	891.579	-1.37254	0.656179	-2.09171	0.0364643	0.152715	EML1	14
ENSG00000066651	737.844	-0.134516	0.579352	-0.232184	0.816395	0.922145	TRMT11	6
ENSG00000066654	2739.59	0.122902	0.39108	0.314264	0.753321	0.887022	THUMPD1	16
ENSG00000066697	1111.31	2.72997	0.785558	3.4752	0.000510482	0.00932163	MSANTD3	9
ENSG00000066735	515.725	-2.42555	1.5567	-1.55813	0.119202	0.315483	KIF26A	14
ENSG00000066739	2412.23	-0.605545	0.416696	-1.45321	0.146167	0.357785	ATG2B	14
ENSG00000066777	3649.06	0.249242	0.504145	0.494385	0.621034	0.806231	ARFGEF1	8
ENSG00000066813	12612.2	-4.87675	2.0878	-2.33583	0.0195003	0.10261	ACSM2B	16
ENSG00000066827	595.512	-1.88077	0.75582	-2.48838	0.0128327	0.0785101	ZFAT	8
ENSG00000066855	1828.6	0.173369	0.685671	0.252847	0.800387	0.913112	MTFR1	8
ENSG00000066923	215.46	-0.14136	0.719249	-0.196538	0.844189	0.936192	STAG3	7
ENSG00000066926	3455.68	0.0687233	0.684199	0.100444	0.919992	0.962168	FECH	18
ENSG00000066933	2414.05	-1.34312	0.43729	-3.07146	0.00213012	0.0242234	MYO9A	15
ENSG00000067048	5.0302	-0.335245	2.85594	-0.117385	0.906555	NA	DDX3Y	Y
ENSG00000067057	5237.9	0.942316	0.591034	1.59435	0.110857	0.302019	PFKP	10
ENSG00000067064	2697.14	0.532494	0.672452	0.79187	0.428437	0.664472	IDI1	10
ENSG00000067066	2990.99	0.389148	0.516786	0.753017	0.45144	0.683752	SP100	2
ENSG00000067082	10341.5	-0.0141259	0.906303	-0.0155863	0.987564	0.994878	KLF6	10
ENSG00000067113	2709.19	-1.29247	0.70483	-1.83374	0.0666927	0.221555	PPAP2A	5
ENSG00000067141	2658.23	-0.896069	0.420803	-2.12943	0.033219	0.143461	NEO1	15
ENSG00000067167	6931.26	1.13719	0.48406	2.34928	0.0188097	0.100746	TRAM1	8
ENSG00000067177	1078.33	2.5122	0.363709	6.90719	4.94354e-12	4.49189e-09	PHKA1	X
ENSG00000067182	7067.91	0.847043	0.595699	1.42193	0.155046	0.370039	TNFRSF1A	12
ENSG00000067191	305.004	-0.468891	0.711886	-0.658659	0.510115	0.729634	CACNB1	17
ENSG00000067208	995.2	0.326304	0.386529	0.844191	0.398563	0.639118	EVI5	1
ENSG00000067221	760.779	1.48157	0.342407	4.32693	1.51205e-05	0.000743456	STOML1	15
ENSG00000067225	54754.6	1.96079	0.471686	4.15698	3.22485e-05	0.00132355	PKM	15
ENSG00000067248	1987.9	-0.373785	0.467483	-0.79957	0.42396	0.660801	DHX29	5
ENSG00000067334	1931.76	-0.0681426	0.267941	-0.254319	0.799249	0.912714	DNTTIP2	1
ENSG00000067365	626.827	0.582783	0.33957	1.71624	0.0861185	0.258834	METTL22	16
ENSG00000067369	2118.74	-0.410123	0.479775	-0.854824	0.392649	0.634021	TP53BP1	15
ENSG00000067445	1627.76	1.06557	1.02982	1.03472	0.3008	0.54747	TRO	X
ENSG00000067533	722.57	-0.452614	0.376252	-1.20295	0.228995	0.466911	RRP15	1
ENSG00000067560	21337.1	0.932261	0.422395	2.20708	0.0273082	0.12693	RHOA	3
ENSG00000067596	1574.01	-0.142157	0.51822	-0.274319	0.78384	0.904254	DHX8	17
ENSG00000067601	263.541	0.680116	0.635647	1.06996	0.284638	0.530116	PMS2P4	7
ENSG00000067606	753.49	-1.12083	0.956792	-1.17144	0.241421	0.48157	PRKCZ	1
ENSG00000067646	0.496796	0.386082	5.30766	0.0727406	0.942013	NA	ZFY	Y
ENSG00000067704	4802.95	0.479734	0.357635	1.34141	0.179788	0.404563	IARS2	1
ENSG00000067715	716.797	3.60532	1.86486	1.93329	0.0532004	0.192197	SYT1	12
ENSG00000067798	59.5142	-0.5059	0.881482	-0.57392	0.566022	0.76988	NAV3	12
ENSG00000067829	3043.16	-0.414932	0.527392	-0.786762	0.431421	0.666559	IDH3G	X
ENSG00000067836	1988.19	-0.0264932	0.556624	-0.0475962	0.962038	0.982885	ROGDI	16
ENSG00000067840	356.422	-2.68662	0.864705	-3.10698	0.00189009	0.0225027	PDZD4	X
ENSG00000067842	34.6555	-1.30183	1.37506	-0.946745	NA	NA	ATP2B3	X
ENSG00000067900	2693.38	-0.641489	0.426794	-1.50304	0.132828	0.337619	ROCK1	18
ENSG00000067955	2014.86	1.57313	0.568655	2.7664	0.00566784	0.0462094	CBFB	16
ENSG00000067992	299.32	0.773246	0.504132	1.53382	0.125075	0.325341	PDK3	X
ENSG00000068001	4344.08	0.715026	0.770078	0.928511	0.353142	0.600178	HYAL2	3
ENSG00000068024	1101.38	1.00991	0.602651	1.67578	0.0937816	0.272353	HDAC4	2
ENSG00000068028	1608.55	0.823992	0.62681	1.31458	0.188651	0.415738	RASSF1	3
ENSG00000068078	3080.52	-5.67413	0.836785	-6.78087	1.19455e-11	8.22282e-09	FGFR3	4
ENSG00000068079	1297.02	0.856117	0.659761	1.29762	0.194419	0.423179	IFI35	17
ENSG00000068097	616.726	0.313548	0.393936	0.795935	0.42607	0.662555	HEATR6	17
ENSG00000068120	5466.89	0.927663	0.579217	1.60158	0.109248	0.29943	COASY	17
ENSG00000068137	1142.88	-0.243414	0.807479	-0.30145	0.763072	0.892482	PLEKHH3	17
ENSG00000068305	2632.26	-0.115448	0.345611	-0.33404	0.738349	0.878179	MEF2A	15
ENSG00000068308	3364.89	-0.979527	0.601261	-1.62912	0.103288	0.289522	OTUD5	X
ENSG00000068323	3686.44	-0.608006	0.574186	-1.0589	0.289645	0.535622	TFE3	X
ENSG00000068354	794.215	-0.145295	0.435289	-0.333789	0.738539	0.878313	TBC1D25	X
ENSG00000068366	10599	1.97739	0.78535	2.51784	0.0118076	0.0743248	ACSL4	X
ENSG00000068383	1062.2	-0.460456	0.585393	-0.786576	0.43153	0.666624	INPP5A	10
ENSG00000068394	839.773	-0.531271	0.41742	-1.27275	0.203106	0.434359	GPKOW	X
ENSG00000068400	2759.79	-1.0537	0.421791	-2.49815	0.0124844	0.0770221	GRIPAP1	X
ENSG00000068438	1134.18	1.03448	0.309392	3.3436	0.000826995	0.012938	FTSJ1	X
ENSG00000068489	47.7579	0.795481	0.977095	0.814129	0.415571	0.653295	PRR11	17
ENSG00000068615	334.247	2.07537	1.5258	1.36019	0.17377	0.39632	REEP1	2
ENSG00000068650	2527.37	-0.63802	0.541092	-1.17913	0.238345	0.478078	ATP11A	13
ENSG00000068654	1598.92	0.0328283	0.753618	0.0435609	0.965254	0.984586	POLR1A	2
ENSG00000068697	15310.2	0.622787	0.383614	1.62347	0.104489	0.291736	LAPTM4A	2
ENSG00000068724	1729.1	-0.451443	0.733034	-0.615855	0.53799	0.751552	TTC7A	2
ENSG00000068745	5427.98	0.23555	0.294265	0.800469	0.423439	0.66059	IP6K2	3
ENSG00000068781	5.4172	-1.0662	2.06733	-0.515736	0.606039	0.796504	STON1-GTF2A1L	2
ENSG00000068784	612.908	0.216542	0.470205	0.460526	0.645139	0.823036	SRBD1	2
ENSG00000068796	572.865	0.239122	0.489787	0.488215	0.625397	0.810181	KIF2A	5
ENSG00000068831	1230.33	-0.775142	1.1931	-0.649686	0.515895	0.734554	RASGRP2	11
ENSG00000068878	2325.96	0.49346	0.224552	2.19753	0.0279826	0.128753	PSME4	2
ENSG00000068885	1903.23	1.42733	0.754536	1.89167	0.058535	0.203129	IFT80	3
ENSG00000068903	3015.94	0.94248	0.33825	2.78635	0.0053306	0.0444204	SIRT2	19
ENSG00000068912	4145.42	1.98124	0.55614	3.56248	0.000367363	0.00744427	ERLEC1	2
ENSG00000068971	2029.34	0.306683	0.579803	0.528944	0.596845	0.789844	PPP2R5B	11
ENSG00000068976	154.234	-1.85936	0.901692	-2.06208	0.0391997	0.159524	PYGM	11
ENSG00000068985	0.781593	3.67221	6.58498	0.557665	0.577073	NA	PAGE1	X
ENSG00000069011	80.3221	6.25443	1.6873	3.70676	0.000209928	0.00504092	PITX1	5
ENSG00000069018	97.1344	-3.81843	1.6887	-2.26117	0.0237489	0.11557	TRPC7	5
ENSG00000069020	2105.89	-0.805828	0.626012	-1.28724	0.19801	0.427924	MAST4	5
ENSG00000069122	10405.1	-2.20828	0.829024	-2.66371	0.00772838	0.0566005	GPR116	6
ENSG00000069188	134.512	0.478662	1.09422	0.437445	NA	NA	SDK2	17
ENSG00000069206	17.6503	0.679771	1.18362	0.574318	0.565753	0.769698	ADAM7	8
ENSG00000069248	1634.26	0.087577	0.390015	0.224548	0.822331	0.925306	NUP133	1
ENSG00000069275	9289.67	-1.0785	0.324456	-3.32401	0.000887324	0.0135745	NUCKS1	1
ENSG00000069329	5297.07	1.18923	0.434628	2.73619	0.00621547	0.0491261	VPS35	16
ENSG00000069345	4313.86	1.24232	0.442996	2.80436	0.00504159	0.042861	DNAJA2	16
ENSG00000069399	2830.91	0.586705	0.890593	0.658781	0.510037	0.729634	BCL3	19
ENSG00000069424	3165.37	-1.91122	1.30569	-1.46376	0.143259	0.353494	KCNAB2	1
ENSG00000069431	541.81	-0.324121	1.17752	-0.275257	0.783119	0.903929	ABCC9	12
ENSG00000069482	11.2411	-0.125188	2.34347	-0.0534198	0.957397	0.980313	GAL	11
ENSG00000069493	421.209	0.114324	0.986758	0.115858	0.907765	0.957231	CLEC2D	12
ENSG00000069509	1234.45	1.47124	0.493215	2.98297	0.00285467	0.0294565	FUNDC1	X
ENSG00000069535	4091.32	-0.40641	0.687374	-0.59125	0.554353	0.762361	MAOB	X
ENSG00000069667	1565.42	-1.76568	0.87309	-2.02233	0.0431419	0.169271	RORA	15
ENSG00000069696	63.3286	-2.96792	0.849302	-3.49454	0.000474883	0.00884942	DRD4	11
ENSG00000069702	4170.66	-1.10069	0.886956	-1.24098	0.214613	0.449158	TGFBR3	1
ENSG00000069712	215.182	0.377538	0.573206	0.658643	0.510125	0.729634	KIAA1107	1
ENSG00000069764	3.68833	0.371462	1.5109	0.245854	0.805795	NA	PLA2G10	16
ENSG00000069812	84.5283	-0.338459	1.08989	-0.310543	0.756148	0.888663	HES2	1
ENSG00000069849	5495.96	0.982628	0.48802	2.0135	0.0440622	0.171214	ATP1B3	3
ENSG00000069869	750.782	-0.448494	0.850287	-0.527462	0.597873	0.790528	NEDD4	15
ENSG00000069943	375.899	0.390254	0.4526	0.862248	0.388551	0.63078	PIGB	15
ENSG00000069956	2234.04	1.46471	0.711542	2.0585	0.039542	0.160262	MAPK6	15
ENSG00000069966	1940.53	0.251244	0.360471	0.696986	0.485811	0.710742	GNB5	15
ENSG00000069974	1372.48	1.53176	0.679439	2.25445	0.024168	0.116859	RAB27A	15
ENSG00000069998	1877.19	0.785113	0.346479	2.26598	0.0234529	0.114744	CECR5	22
ENSG00000070010	1801.1	1.27928	0.544639	2.34886	0.018831	0.100746	UFD1L	22
ENSG00000070018	2095.73	-1.1012	0.323148	-3.40771	0.000655099	0.0111386	LRP6	12
ENSG00000070019	61.0175	0.427588	0.674648	0.633794	0.526215	0.741901	GUCY2C	12
ENSG00000070031	9.05748	-2.39294	1.45456	-1.64514	0.0999417	0.284104	SCT	11
ENSG00000070047	2238.62	-1.2344	0.714447	-1.72778	0.0840285	0.254811	PHRF1	11
ENSG00000070061	2447.63	0.154553	0.261295	0.591488	0.554194	0.762234	IKBKAP	9
ENSG00000070081	2426.14	1.07699	0.402979	2.67257	0.00752725	0.0556424	NUCB2	11
ENSG00000070087	20757.9	2.90359	0.750343	3.86969	0.000108975	0.00326581	PFN2	3
ENSG00000070159	5318.35	-0.248752	0.50589	-0.491711	0.622923	0.807996	PTPN3	9
ENSG00000070182	465.576	-2.24064	0.915902	-2.44638	0.01443	0.0846353	SPTB	14
ENSG00000070190	92.9125	2.15224	1.40985	1.52657	0.126867	0.32831	DAPP1	4
ENSG00000070193	92.2271	4.6462	2.9203	1.591	NA	NA	FGF10	5
ENSG00000070214	5076.39	1.68488	0.670672	2.51223	0.011997	0.0751583	SLC44A1	9
ENSG00000070269	851.238	0.0343778	0.3141	0.109448	0.912847	0.959003	TMEM260	14
ENSG00000070366	1030.16	-1.13693	0.767661	-1.48103	0.138598	0.346815	SMG6	17
ENSG00000070367	2310.84	0.968316	0.518161	1.86875	0.0616571	0.210553	EXOC5	14
ENSG00000070371	354.476	0.186172	0.612102	0.304152	0.761012	0.891458	CLTCL1	22
ENSG00000070388	8.04302	-3.92126	1.36297	-2.877	0.00401477	0.0373768	FGF22	19
ENSG00000070404	2271.03	-0.325639	1.05086	-0.309879	0.756653	0.888898	FSTL3	19
ENSG00000070413	5319.75	-0.191914	0.725351	-0.26458	0.791333	0.908624	DGCR2	22
ENSG00000070423	1433.46	-0.249579	0.560894	-0.444967	0.656344	0.829689	RNF126	19
ENSG00000070444	961.408	-0.466711	0.836079	-0.558214	0.576698	0.776175	MNT	17
ENSG00000070476	1421.21	-1.01855	0.517573	-1.96793	0.0490761	0.182457	ZXDC	3
ENSG00000070495	1269.69	0.0593022	0.609251	0.0973362	0.922459	0.963645	JMJD6	17
ENSG00000070501	1037.19	2.2847	0.742953	3.07516	0.00210386	0.0240641	POLB	8
ENSG00000070526	10.8039	0.284518	1.33469	0.213172	0.831193	0.929613	ST6GALNAC1	17
ENSG00000070540	1172.74	0.344165	0.43665	0.788193	0.430584	0.66633	WIPI1	17
ENSG00000070601	155.052	0.821105	1.20691	0.680337	0.496291	0.718745	FRMPD1	9
ENSG00000070610	7943.01	-0.0986022	0.800608	-0.123159	0.901981	0.955425	GBA2	9
ENSG00000070614	3750.15	-0.203486	0.716474	-0.28401	0.776403	0.900111	NDST1	5
ENSG00000070669	1766.07	2.52215	0.359971	7.00655	2.44269e-12	2.41253e-09	ASNS	7
ENSG00000070718	1494.46	1.03746	0.280698	3.696	0.000219026	0.0051827	AP3M2	8
ENSG00000070729	4.95184	0.465173	1.39478	0.333511	0.738749	NA	CNGB1	16
ENSG00000070731	453.796	0.540442	0.967952	0.558336	0.576615	0.776155	ST6GALNAC2	17
ENSG00000070748	0.298938	-0.335238	6.65001	-0.0504116	0.959794	NA	CHAT	10
ENSG00000070756	18028.6	-0.210442	0.443374	-0.474638	0.635045	0.815763	PABPC1	8
ENSG00000070759	248.739	-0.106673	0.762591	-0.139882	0.888753	0.952649	TESK2	1
ENSG00000070761	920.475	0.568871	0.267469	2.12686	0.0334314	0.144131	C16orf80	16
ENSG00000070770	2827.92	-0.245185	0.316466	-0.774759	0.438482	0.672466	CSNK2A2	16
ENSG00000070778	1552.43	-0.323935	0.581224	-0.557332	0.5773	0.776398	PTPN21	14
ENSG00000070785	956.939	1.13586	0.318748	3.5635	0.000365939	0.00742202	EIF2B3	1
ENSG00000070808	79.0963	-4.16851	1.02784	-4.0556	5.00053e-05	0.00181168	CAMK2A	5
ENSG00000070814	1716.23	-1.16489	0.536429	-2.17157	0.0298883	0.13394	TCOF1	5
ENSG00000070831	13009.1	1.82415	0.461485	3.95278	7.72469e-05	0.00249741	CDC42	1
ENSG00000070882	2966.54	0.0902529	0.592933	0.152214	0.879018	0.952649	OSBPL3	7
ENSG00000070886	3.87996	-0.847602	2.08487	-0.406548	0.68434	NA	EPHA8	1
ENSG00000070915	17513.8	-8.32133	1.67988	-4.95351	7.28862e-07	7.29805e-05	SLC12A3	16
ENSG00000070950	351.896	0.393955	0.412723	0.954528	0.339817	0.586483	RAD18	3
ENSG00000070961	1975.47	0.631584	0.570495	1.10708	0.268259	0.512221	ATP2B1	12
ENSG00000070985	93.6293	-0.674447	1.23559	-0.545849	0.58517	0.781226	TRPM5	11
ENSG00000071051	2109.43	0.322158	0.504479	0.638597	0.523085	0.73964	NCK2	2
ENSG00000071054	2534.71	-0.366934	0.444297	-0.825875	0.408875	0.647754	MAP4K4	2
ENSG00000071073	2350.44	-1.2557	0.32473	-3.86692	0.000110218	0.00329413	MGAT4A	2
ENSG00000071082	27755	0.941259	0.742228	1.26815	0.204743	0.436298	RPL31	2
ENSG00000071127	14635.5	0.632345	0.558363	1.1325	0.257425	0.500314	WDR1	4
ENSG00000071189	3506.87	1.75335	0.477855	3.66921	0.000243302	0.00557141	SNX13	7
ENSG00000071203	1.16504	1.56811	3.2877	0.476965	0.633387	NA	MS4A12	11
ENSG00000071205	753.824	-2.12849	0.83293	-2.55542	0.010606	0.069692	ARHGAP10	4
ENSG00000071242	2368.95	-1.1877	0.735923	-1.61389	0.106552	0.29525	RPS6KA2	6
ENSG00000071243	856.512	1.06598	0.598564	1.7809	0.0749287	0.238153	ING3	7
ENSG00000071246	734.518	-0.180053	0.775997	-0.232028	0.816517	0.922145	VASH1	14
ENSG00000071282	948.077	-1.36958	0.711994	-1.92359	0.0544061	0.194607	LMCD1	3
ENSG00000071462	3346.74	1.1654	0.267315	4.35965	1.3027e-05	0.000667992	WBSCR22	7
ENSG00000071537	5394.04	0.71594	0.374837	1.91	0.0561326	0.198147	SEL1L	14
ENSG00000071539	98.0253	0.123833	0.786994	0.157349	0.87497	0.951842	TRIP13	5
ENSG00000071553	8715.03	0.204139	0.642545	0.317704	0.750709	0.8856	ATP6AP1	X
ENSG00000071564	2174.67	-0.785128	0.578052	-1.35823	0.174391	0.396887	TCF3	19
ENSG00000071575	5043.55	-0.663871	0.750203	-0.884921	0.376199	0.6202	TRIB2	2
ENSG00000071626	3958.64	-0.569659	0.457957	-1.24391	0.213532	0.447553	DAZAP1	19
ENSG00000071655	3859.7	-0.772246	0.727561	-1.06142	0.2885	0.534331	MBD3	19
ENSG00000071794	2069.77	1.20961	0.649027	1.86373	0.0623591	0.212463	HLTF	3
ENSG00000071859	3729.21	-0.083724	0.406929	-0.205746	0.836989	0.932432	FAM50A	X
ENSG00000071889	3206.13	0.880416	0.383126	2.29798	0.0215627	0.108979	FAM3A	X
ENSG00000071894	4635.13	-0.82555	0.836451	-0.986967	0.323659	0.570781	CPSF1	8
ENSG00000071909	800.944	0.688833	1.31683	0.523098	0.600906	0.79268	MYO3B	2
ENSG00000071967	4980.41	1.59506	0.906145	1.76027	0.0783627	0.244618	CYBRD1	2
ENSG00000071991	44.2967	-1.75338	1.61439	-1.08609	0.277437	0.522508	CDH19	18
ENSG00000071994	3194.54	1.69716	0.657516	2.58117	0.00984651	0.0663719	PDCD2	6
ENSG00000072041	4.12677	0.462962	2.33961	0.19788	0.843139	NA	SLC6A15	12
ENSG00000072042	8634	1.72368	0.551826	3.1236	0.00178655	0.0215797	RDH11	14
ENSG00000072062	3125.27	-0.0982901	0.664992	-0.147807	0.882495	0.952649	PRKACA	19
ENSG00000072071	1649.41	-0.435299	0.803191	-0.541962	0.587845	0.782645	LPHN1	19
ENSG00000072080	2.69342	0.0683524	3.65576	0.0186972	0.985083	NA	SPP2	2
ENSG00000072110	4185.1	0.865552	0.88583	0.977109	0.328515	0.575681	ACTN1	14
ENSG00000072121	1492.43	-0.176003	0.531447	-0.331177	0.740511	0.879597	ZFYVE26	14
ENSG00000072133	623.709	-1.51159	0.874826	-1.72788	0.0840105	0.254811	RPS6KA6	X
ENSG00000072134	1120.38	-0.83921	0.518586	-1.61827	0.105605	0.293643	EPN2	17
ENSG00000072135	3255.84	-0.685636	0.615223	-1.11445	0.265086	0.508805	PTPN18	2
ENSG00000072163	3585.81	-3.13549	0.770305	-4.07045	4.69215e-05	0.00173312	LIMS2	2
ENSG00000072182	6.93808	-0.545312	1.46656	-0.371831	0.710018	0.860591	ASIC4	2
ENSG00000072195	414.978	-3.12458	0.841689	-3.71227	0.000205408	0.00498669	SPEG	2
ENSG00000072201	603.223	-0.965557	0.726188	-1.32962	0.183642	0.409993	LNX1	4
ENSG00000072210	5985.82	-0.643102	0.386391	-1.66438	0.0960362	0.276848	ALDH3A2	17
ENSG00000072274	8473.52	1.72803	0.764442	2.26052	0.0237891	0.115648	TFRC	3
ENSG00000072310	4795.42	1.12881	0.762304	1.48078	0.138665	0.346906	SREBF1	17
ENSG00000072315	2.46837	-1.91637	2.42815	-0.789232	0.429976	NA	TRPC5	X
ENSG00000072364	4576.15	-0.0639929	0.426771	-0.149947	0.880807	0.952649	AFF4	5
ENSG00000072401	1430.27	2.6951	0.757829	3.55635	0.00037605	0.00756935	UBE2D1	10
ENSG00000072415	3666.99	0.0848124	0.719285	0.117912	0.906137	0.95663	MPP5	14
ENSG00000072422	2717.18	-1.37689	1.16399	-1.18291	0.236845	0.476332	RHOBTB1	10
ENSG00000072501	2939.85	-0.761801	0.539602	-1.41178	0.158013	0.374274	SMC1A	X
ENSG00000072506	3520.35	0.436496	0.303806	1.43676	0.150786	0.364001	HSD17B10	X
ENSG00000072518	2127.27	-0.127374	0.628275	-0.202736	0.839341	0.933853	MARK2	11
ENSG00000072571	102.051	2.51502	0.990112	2.54014	0.0110808	0.0714478	HMMR	5
ENSG00000072609	1391.34	-0.0573479	0.407785	-0.140633	0.88816	0.952649	CHFR	12
ENSG00000072657	504.497	-1.23454	0.738735	-1.67115	0.0946924	0.274262	TRHDE	12
ENSG00000072682	1278.13	-1.72201	0.713218	-2.41442	0.0157602	0.0896366	P4HA2	5
ENSG00000072694	258.678	4.9958	1.75252	2.85063	0.00436322	0.0393002	FCGR2B	1
ENSG00000072736	467.507	-1.56012	0.6819	-2.28789	0.0221437	0.110674	NFATC3	16
ENSG00000072756	1197.17	1.43452	0.458245	3.13047	0.00174524	0.0213085	TRNT1	3
ENSG00000072778	32849.5	0.265364	0.736313	0.360397	0.718551	0.86592	ACADVL	17
ENSG00000072786	1477.31	0.329703	0.720359	0.457693	0.647173	0.824189	STK10	5
ENSG00000072803	2432.69	-0.265804	0.450085	-0.590564	0.554813	0.762624	FBXW11	5
ENSG00000072818	588.943	-0.0336213	1.21698	-0.0276267	0.97796	0.991137	ACAP1	17
ENSG00000072832	1137.03	-1.20444	0.91708	-1.31334	NA	NA	CRMP1	4
ENSG00000072840	2701.87	-0.968642	0.922475	-1.05005	0.293697	0.539905	EVC	4
ENSG00000072849	2221.59	1.03631	0.360153	2.8774	0.00400961	0.0373441	DERL2	17
ENSG00000072858	214.877	0.823585	1.06057	0.776547	0.437426	0.671591	SIDT1	3
ENSG00000072864	416.05	0.362723	0.487169	0.744552	0.456542	0.687732	NDE1	16
ENSG00000072952	1305.98	-2.28788	0.661865	-3.45671	0.000546805	0.00978819	MRVI1	11
ENSG00000072954	1148.52	1.43745	1.00172	1.43498	0.151293	0.364837	TMEM38A	19
ENSG00000072958	2609.18	-0.626487	0.586312	-1.06852	0.285285	0.53067	AP1M1	19
ENSG00000073008	1723.02	-0.110574	0.464869	-0.237861	0.811989	0.919728	PVR	19
ENSG00000073050	1087.46	0.180027	0.305196	0.589875	0.555275	0.76289	XRCC1	19
ENSG00000073060	862.682	1.27625	0.619318	2.06074	0.0393278	0.15973	SCARB1	12
ENSG00000073067	13.4604	-3.84083	1.23459	-3.11101	0.00186449	0.0222563	CYP2W1	7
ENSG00000073111	456.497	0.841087	0.600352	1.40099	0.161217	0.378757	MCM2	3
ENSG00000073146	41.9309	-1.29643	1.24003	-1.04548	0.295801	0.541888	MOV10L1	22
ENSG00000073150	383.156	-0.859621	1.38149	-0.622242	0.533783	0.748389	PANX2	22
ENSG00000073169	2060.31	-0.718626	0.680079	-1.05668	0.290657	0.53662	SELO	22
ENSG00000073282	35.5851	-0.247016	0.737748	-0.334825	0.737757	0.87776	TP63	3
ENSG00000073331	1372.56	0.151317	0.557525	0.271409	0.786076	0.905732	ALPK1	4
ENSG00000073350	9478	0.0928204	0.620203	0.149661	0.881032	0.952649	LLGL2	17
ENSG00000073417	3303.34	0.168604	0.391782	0.430352	0.66694	0.835551	PDE8A	15
ENSG00000073464	645.502	1.05938	0.465909	2.27379	0.0229788	0.113216	CLCN4	X
ENSG00000073536	469.184	-0.255095	0.477944	-0.533733	0.593526	0.787209	NLE1	17
ENSG00000073578	11925.2	0.618738	0.613179	1.00907	0.312943	0.560235	SDHA	5
ENSG00000073584	4439.64	1.40305	0.379096	3.70104	0.00021472	0.00511276	SMARCE1	17
ENSG00000073598	1.7504	-1.3424	2.57489	-0.521342	0.602128	NA	FNDC8	17
ENSG00000073605	464.596	-1.60784	0.73977	-2.17343	0.0297478	0.133548	GSDMB	17
ENSG00000073614	1818.5	-1.33295	0.372908	-3.57447	0.000350939	0.00719488	KDM5A	12
ENSG00000073670	387.394	5.14467	1.76089	2.92163	0.00348209	0.0340065	ADAM11	17
ENSG00000073711	4922.62	1.54293	1.0314	1.49596	0.134665	0.34069	PPP2R3A	3
ENSG00000073712	4871.21	0.455871	0.565949	0.805498	0.420533	0.657959	FERMT2	14
ENSG00000073734	1.70455	-0.739009	3.50067	-0.211105	0.832805	NA	ABCB11	2
ENSG00000073737	20.4155	1.39736	1.75213	0.797516	0.425151	0.661787	DHRS9	2
ENSG00000073754	3.29222	1.37329	2.95935	0.464051	0.642611	NA	CD5L	1
ENSG00000073756	249.359	-0.910159	1.1077	-0.821665	0.411268	0.649948	PTGS2	1
ENSG00000073792	1012.95	-3.05303	1.06269	-2.87291	0.00406705	0.0375557	IGF2BP2	3
ENSG00000073803	2319.6	0.223564	0.509237	0.439018	0.660648	0.832397	MAP3K13	3
ENSG00000073849	7766.06	-0.0223116	0.726052	-0.03073	0.975485	0.989604	ST6GAL1	3
ENSG00000073861	44.9559	-0.172992	1.39657	-0.123869	0.901419	0.955322	TBX21	17
ENSG00000073905	9.48088	0.627446	1.26799	0.494835	0.620717	0.806021	VDAC1P1	X
ENSG00000073910	2073.43	-2.19594	0.768853	-2.85613	0.00428845	0.038898	FRY	13
ENSG00000073921	11043.9	0.217281	0.546589	0.397522	0.690983	0.849242	PICALM	11
ENSG00000073969	1672.67	0.950306	0.472584	2.01087	0.0443389	0.171878	NSF	17
ENSG00000074047	177.756	-0.998068	1.08812	-0.917245	0.359014	0.604998	GLI2	2
ENSG00000074054	2619.95	-1.13945	0.586766	-1.94192	0.0521473	0.189897	CLASP1	2
ENSG00000074071	3115.99	0.748739	0.320587	2.33553	0.0195158	0.102641	MRPS34	16
ENSG00000074181	4096.63	-1.12386	0.891083	-1.26123	0.207226	0.439159	NOTCH3	19
ENSG00000074201	2491.47	1.01719	0.569834	1.78506	0.0742521	0.236731	CLNS1A	11
ENSG00000074211	25.393	-0.74139	1.15467	-0.642082	0.52082	0.738557	PPP2R2C	4
ENSG00000074219	1591.97	1.35869	0.704049	1.92983	0.0536278	0.193208	TEAD2	19
ENSG00000074266	994.148	1.30759	0.58305	2.24268	0.0249176	0.119264	EED	11
ENSG00000074276	1108.9	-3.44543	1.46892	-2.34556	0.0189988	0.101166	CDHR2	5
ENSG00000074317	16.6556	4.40805	2.82459	1.5606	NA	NA	SNCB	5
ENSG00000074319	5343.41	1.97487	0.603437	3.27271	0.00106522	0.0153292	TSG101	11
ENSG00000074356	2528.96	0.00524586	0.312856	0.0167676	0.986622	0.994524	C17orf85	17
ENSG00000074370	1455.64	-0.793185	1.26339	-0.627821	0.530121	0.745511	ATP2A3	17
ENSG00000074410	40172.8	-0.553372	0.988884	-0.559592	0.575758	0.775688	CA12	15
ENSG00000074416	10884.7	0.244531	0.545256	0.44847	0.653814	0.828239	MGLL	3
ENSG00000074527	5116.34	-0.675832	0.893622	-0.756284	0.449479	0.682012	NTN4	12
ENSG00000074582	1848.92	0.844417	0.411533	2.05188	0.0401812	0.16172	BCS1L	2
ENSG00000074590	866.33	-0.434631	0.915324	-0.474839	0.634902	0.815763	NUAK1	12
ENSG00000074603	2306.31	0.514572	0.378865	1.35819	0.174402	0.396887	DPP8	15
ENSG00000074621	524.483	-0.961944	0.620713	-1.54974	0.121204	0.31867	SLC24A1	15
ENSG00000074657	2203.55	-0.760489	0.467443	-1.62691	0.103756	0.290439	ZNF532	18
ENSG00000074660	1239.53	-0.261872	0.655339	-0.399598	0.689453	0.848551	SCARF1	17
ENSG00000074695	5682.42	0.334753	0.344167	0.972649	0.330728	0.578045	LMAN1	18
ENSG00000074696	7310.24	1.37374	0.521815	2.63262	0.00847303	0.0599499	PTPLAD1	15
ENSG00000074706	387.203	-1.00411	0.729546	-1.37634	0.168716	0.389565	IPCEF1	6
ENSG00000074755	2925.84	-1.00098	0.684104	-1.4632	0.143412	0.353756	ZZEF1	17
ENSG00000074771	1.22307	3.78283	3.81023	0.992809	0.320803	NA	NOX3	6
ENSG00000074800	43983.1	0.061303	0.506485	0.121036	0.903662	0.955705	ENO1	1
ENSG00000074803	13045.9	-5.69321	1.43164	-3.9767	NA	NA	SLC12A1	15
ENSG00000074842	3051.39	1.6664	0.566619	2.94094	0.00327213	0.0323594	C19orf10	19
ENSG00000074855	1468.45	-0.0411986	0.819773	-0.0502561	0.959918	0.981478	ANO8	19
ENSG00000074935	833.966	-0.0426852	0.467805	-0.0912457	0.927297	0.966217	TUBE1	6
ENSG00000074964	6701.78	-0.118841	1.07536	-0.110513	0.912003	0.958699	ARHGEF10L	1
ENSG00000074966	107.908	-1.11429	0.870632	-1.27986	0.200593	0.431109	TXK	4
ENSG00000075035	152.357	0.681188	1.39962	0.486696	0.626474	0.810697	WSCD2	12
ENSG00000075043	13.0668	1.32384	1.57462	0.840739	0.400494	0.640768	KCNQ2	20
ENSG00000075073	25.2788	2.11822	1.20309	1.76064	0.0782989	0.244574	TACR2	10
ENSG00000075089	1020.87	0.248658	0.43908	0.566316	0.571179	0.773174	ACTR6	12
ENSG00000075131	179.612	0.12205	0.583856	0.20904	0.834417	0.931202	TIPIN	15
ENSG00000075142	5205.34	1.91795	0.430244	4.45782	8.27963e-06	0.000472418	SRI	7
ENSG00000075151	3579.02	0.215838	0.496013	0.435147	0.663456	0.833823	EIF4G3	1
ENSG00000075188	544.486	1.10118	0.543069	2.0277	0.0425912	0.168104	NUP37	12
ENSG00000075213	59.9534	-0.142442	1.4996	-0.0949864	0.924326	0.964492	SEMA3A	7
ENSG00000075218	47.7574	1.30724	0.793711	1.647	0.0995585	0.283476	GTSE1	22
ENSG00000075223	3951.31	3.32686	1.7761	1.87313	NA	NA	SEMA3C	7
ENSG00000075234	4679.54	-2.05714	0.709866	-2.89792	0.00375642	0.0358232	TTC38	22
ENSG00000075239	15361.5	0.25901	0.752433	0.34423	0.730673	0.873762	ACAT1	11
ENSG00000075240	1519.71	-0.389598	0.73012	-0.533608	0.593613	0.787233	GRAMD4	22
ENSG00000075275	2720.12	-1.88437	0.90203	-2.08903	0.0367046	0.153421	CELSR1	22
ENSG00000075290	30.3584	-5.015	1.31447	-3.81523	0.000136058	0.00380159	WNT8B	10
ENSG00000075292	4536.63	-1.43659	0.604218	-2.3776	0.0174256	0.095452	ZNF638	2
ENSG00000075303	1739.66	1.96277	0.515483	3.80763	0.000140303	0.00387727	SLC25A40	7
ENSG00000075336	1567.19	0.721543	0.363161	1.98684	0.0469403	0.177617	TIMM21	18
ENSG00000075340	31.4148	1.55137	1.4259	1.08799	0.276598	0.521514	ADD2	2
ENSG00000075388	0.204587	-0.335218	6.65001	-0.0504086	0.959797	NA	FGF4	11
ENSG00000075391	1583.31	-0.359802	0.489608	-0.734878	0.462414	0.692478	RASAL2	1
ENSG00000075399	1978.91	0.69588	0.588352	1.18276	0.236904	0.476408	VPS9D1	16
ENSG00000075407	1427.4	-1.36248	0.332523	-4.09741	4.17792e-05	0.00160043	ZNF37A	10
ENSG00000075413	3703.92	0.340637	0.328979	1.03544	0.300465	0.546993	MARK3	14
ENSG00000075415	25743.8	1.18052	0.488615	2.41605	0.0156897	0.0893477	SLC25A3	12
ENSG00000075420	3082.97	0.0344062	0.40719	0.0844966	0.932662	0.968696	FNDC3B	3
ENSG00000075426	7653.45	-1.03432	0.751757	-1.37587	0.168863	0.389668	FOSL2	2
ENSG00000075429	0.348892	-3.77766	6.41106	-0.589241	0.5557	NA	CACNG5	17
ENSG00000075461	6.2112	-2.41225	1.91663	-1.25859	0.208179	0.440317	CACNG4	17
ENSG00000075539	2048.94	-0.174288	0.423716	-0.411333	0.680829	0.843762	FRYL	4
ENSG00000075568	2975.6	0.553078	0.305955	1.80771	0.0706521	0.229604	TMEM131	2
ENSG00000075618	1560.01	-0.251455	0.65756	-0.382407	0.70216	0.856574	FSCN1	7
ENSG00000075624	89264.3	0.92964	0.58373	1.59259	0.111253	0.302517	ACTB	7
ENSG00000075643	363.977	1.38967	0.795663	1.74656	0.0807137	0.248861	MOCOS	18
ENSG00000075651	1271.52	-0.571766	0.725756	-0.787821	0.430801	0.6664	PLD1	3
ENSG00000075673	142.743	-2.42318	1.84098	-1.31624	0.188093	0.415028	ATP12A	13
ENSG00000075702	94.2464	-0.354353	0.69872	-0.507147	0.612052	0.800342	WDR62	19
ENSG00000075711	4400.27	1.46851	0.562824	2.60918	0.00907598	0.0629334	DLG1	3
ENSG00000075785	13611.8	1.18244	0.427425	2.76642	0.00566749	0.0462094	RAB7A	3
ENSG00000075790	2430.99	1.64806	0.536059	3.07439	0.0021093	0.0240709	BCAP29	7
ENSG00000075826	1659.49	-1.39764	0.463075	-3.01818	0.00254295	0.0271073	SEC31B	10
ENSG00000075856	2006.98	-0.461153	0.376948	-1.22339	0.221183	0.457425	SART3	12
ENSG00000075884	300.926	1.8514	0.979441	1.89027	0.0587225	0.203593	ARHGAP15	2
ENSG00000075886	8.36922	0.891892	1.26895	0.702858	0.482144	0.708067	TUBA3D	2
ENSG00000075891	8535.85	-1.39086	0.895133	-1.5538	0.120231	0.317173	PAX2	10
ENSG00000075914	2500.86	1.52332	0.814292	1.87073	NA	NA	EXOSC7	3
ENSG00000075945	1979.43	0.633941	0.433464	1.4625	0.143605	0.35401	KIFAP3	1
ENSG00000075975	1278.9	0.468008	0.305491	1.53199	0.125526	0.326029	MKRN2	3
ENSG00000076003	902.802	0.128666	0.500716	0.256963	0.797207	0.911575	MCM6	2
ENSG00000076043	3218.91	1.21982	0.581359	2.09822	0.0358861	0.151021	REXO2	11
ENSG00000076053	1457.37	1.7274	0.72425	2.38509	0.0170748	0.0941893	RBM7	11
ENSG00000076067	2602.57	-0.0214262	0.767788	-0.0279064	0.977737	0.991043	RBMS2	12
ENSG00000076108	4955.92	-1.32101	0.306313	-4.31261	1.61341e-05	0.00077649	BAZ2A	12
ENSG00000076201	3600.77	-0.847115	0.842657	-1.00529	NA	NA	PTPN23	3
ENSG00000076242	1728.37	1.248	0.309422	4.03332	5.49932e-05	0.00193979	MLH1	3
ENSG00000076248	1967.86	0.236978	0.348113	0.680751	0.496029	0.718667	UNG	12
ENSG00000076258	1010.13	0.1644	1.12714	0.145856	0.884035	0.952649	FMO4	1
ENSG00000076321	699.081	-0.744748	0.43054	-1.7298	0.0836659	0.254087	KLHL20	1
ENSG00000076344	244.533	-2.06038	0.841103	-2.44961	0.014301	0.0842704	RGS11	16
ENSG00000076351	321.432	-0.494986	0.728701	-0.679273	0.496965	0.719003	SLC46A1	17
ENSG00000076356	1299.89	-1.35715	0.604099	-2.24656	0.0246679	0.118661	PLXNA2	1
ENSG00000076382	2592.07	-3.67956	1.07724	-3.41573	0.000636115	0.0109304	SPAG5	17
ENSG00000076513	3392.01	1.05147	0.627756	1.67496	0.0939419	0.272644	ANKRD13A	12
ENSG00000076554	4863.8	0.568705	0.910774	0.624419	0.532352	0.747316	TPD52	8
ENSG00000076555	4382.41	-1.47841	0.843122	-1.75349	0.0795174	0.246765	ACACB	12
ENSG00000076604	3322.56	1.47703	0.672211	2.19728	0.0280007	0.128784	TRAF4	17
ENSG00000076641	778.243	1.54485	0.933331	1.6552	0.0978844	0.280538	PAG1	8
ENSG00000076650	570.172	-0.40496	0.624978	-0.647959	0.517012	0.735368	GPATCH1	19
ENSG00000076662	436.743	1.06881	1.41167	0.757124	0.448975	0.68158	ICAM3	19
ENSG00000076685	1146.52	-0.169245	0.618499	-0.273638	0.784363	0.904492	NT5C2	10
ENSG00000076706	3024.01	-0.28656	1.03125	-0.277877	0.781107	0.902749	MCAM	11
ENSG00000076716	2624.32	0.25602	0.855245	0.299353	0.764671	0.893698	GPC4	X
ENSG00000076770	2029.35	1.47373	0.67935	2.16933	0.0300579	0.134265	MBNL3	X
ENSG00000076826	1887.07	-1.70172	1.00222	-1.69795	0.0895173	0.264294	CAMSAP3	19
ENSG00000076864	13131.4	-0.41911	1.18784	-0.352835	0.724212	0.869514	RAP1GAP	1
ENSG00000076924	2467.8	-0.807111	0.464883	-1.73616	0.0825356	0.252169	XAB2	19
ENSG00000076928	4806.62	-0.753217	0.673093	-1.11904	0.263124	0.506707	ARHGEF1	19
ENSG00000076944	3234.09	-0.433424	0.775945	-0.558576	0.576451	0.776155	STXBP2	19
ENSG00000076984	1882.3	-1.11334	0.671819	-1.6572	0.0974797	0.279943	MAP2K7	19
ENSG00000077009	131.259	3.68192	1.49889	2.45643	0.0140324	0.0832926	NMRK2	19
ENSG00000077044	1248.8	-1.11508	0.617933	-1.80453	0.0711475	0.23062	DGKD	2
ENSG00000077063	1045.97	0.366128	1.16809	0.313442	0.753945	0.887321	CTTNBP2	7
ENSG00000077080	2.09025	0.314833	2.25967	0.139327	0.889192	NA	ACTL6B	7
ENSG00000077092	1031.34	0.170591	0.895413	0.190517	0.848904	0.938015	RARB	3
ENSG00000077097	5122.6	-0.297164	0.379277	-0.7835	0.433333	0.667997	TOP2B	3
ENSG00000077147	8153.08	0.261156	0.257725	1.01331	0.310911	0.557872	TM9SF3	10
ENSG00000077150	2873.1	-0.266918	0.715618	-0.372989	0.709156	0.860349	NFKB2	10
ENSG00000077152	199.598	2.59759	0.63645	4.08137	4.47718e-05	0.00167889	UBE2T	1
ENSG00000077157	3156.18	-0.649508	0.959253	-0.677098	NA	NA	PPP1R12B	1
ENSG00000077232	4186.31	0.491986	0.463411	1.06166	0.28839	0.534301	DNAJC10	2
ENSG00000077235	3569.67	-0.511295	0.574212	-0.890429	0.373236	0.617961	GTF3C1	16
ENSG00000077238	3373.41	-0.629002	0.871741	-0.721547	0.470573	0.69848	IL4R	16
ENSG00000077254	3446.7	1.27287	0.345382	3.68539	0.000228354	0.00531227	USP33	1
ENSG00000077264	72.4301	-1.43925	0.970261	-1.48336	0.137978	0.345978	PAK3	X
ENSG00000077274	401.723	-2.59912	1.96635	-1.3218	0.186235	0.412975	CAPN6	X
ENSG00000077279	12.2185	0.922493	1.6275	0.566818	0.570838	0.773018	DCX	X
ENSG00000077312	1816.42	-0.636745	0.572607	-1.11201	0.266133	0.509995	SNRPA	19
ENSG00000077327	30.9663	-1.80328	1.18696	-1.51923	0.128704	0.33144	SPAG6	10
ENSG00000077348	545.7	1.3361	0.62011	2.15462	0.0311916	0.137582	EXOSC5	19
ENSG00000077380	4922.58	0.369163	0.477569	0.773004	0.43952	0.673466	DYNC1I2	2
ENSG00000077420	537.266	1.41215	1.5245	0.926303	0.354289	0.601324	APBB1IP	10
ENSG00000077454	3790.61	-0.612028	0.834644	-0.733281	0.463387	0.692869	LRCH4	7
ENSG00000077458	961.646	0.239612	0.592769	0.404226	0.686047	0.846785	FAM76B	11
ENSG00000077463	875.278	0.652798	0.494525	1.32005	0.186818	0.41346	SIRT6	19
ENSG00000077498	3.48542	1.15222	2.01214	0.572635	0.566892	NA	TYR	11
ENSG00000077514	841.272	-2.15411	0.417468	-5.15993	2.47041e-07	3.15268e-05	POLD3	11
ENSG00000077522	82.5965	1.58197	1.1238	1.40769	0.159223	0.375939	ACTN2	1
ENSG00000077549	7964.2	0.317243	0.296739	1.0691	0.285026	0.53059	CAPZB	1
ENSG00000077585	2269.97	0.24854	1.02752	0.241884	0.80887	0.917843	GPR137B	1
ENSG00000077616	137.732	-1.12172	0.590951	-1.89817	0.0576743	0.201381	NAALAD2	11
ENSG00000077684	3778.73	-0.614144	0.940158	-0.653235	0.513605	0.732717	JADE1	4
ENSG00000077713	584.282	-0.734526	0.672573	-1.09211	0.274783	0.519731	SLC25A43	X
ENSG00000077721	4965.32	2.41101	0.591147	4.07853	4.53218e-05	0.00169192	UBE2A	X
ENSG00000077782	5479.86	0.423387	0.814377	0.519891	0.60314	0.794257	FGFR1	8
ENSG00000077800	19.5665	4.31399	1.83445	2.35166	0.0186899	0.10025	FKBP6	7
ENSG00000077935	10.0142	0.787153	1.37615	0.571997	0.567324	0.770726	SMC1B	22
ENSG00000077942	4191.62	-0.781488	1.47755	-0.52891	0.596868	0.789844	FBLN1	22
ENSG00000077943	1349.34	-1.92484	0.842428	-2.28487	0.0223204	0.111167	ITGA8	10
ENSG00000077984	178.217	1.27753	1.268	1.00752	0.313685	0.560649	CST7	20
ENSG00000078018	462.585	-0.710084	0.567696	-1.25082	0.211001	0.443847	MAP2	2
ENSG00000078043	1565.4	0.428193	0.424896	1.00776	0.31357	0.560566	PIAS2	18
ENSG00000078053	217.625	0.0645819	1.61839	0.039905	0.968169	0.986032	AMPH	7
ENSG00000078061	3826.54	-0.397282	0.442548	-0.897717	0.369337	0.614191	ARAF	X
ENSG00000078070	3806.37	1.40899	0.477585	2.95024	0.00317524	0.0317468	MCCC1	3
ENSG00000078081	100.909	3.72364	1.50994	2.46608	0.01366	0.0817011	LAMP3	3
ENSG00000078098	58.7405	1.51851	1.79714	0.844961	0.398133	0.638835	FAP	2
ENSG00000078114	2856.66	-2.45398	0.800994	-3.06367	0.00218638	0.0246971	NEBL	10
ENSG00000078124	2409.84	2.30226	0.54135	4.25281	2.11106e-05	0.000972716	ACER3	11
ENSG00000078140	4398.61	1.0578	0.334651	3.1609	0.00157281	0.0198158	UBE2K	4
ENSG00000078142	1826.7	0.0613902	0.282688	0.217166	0.828079	0.928214	PIK3C3	18
ENSG00000078177	570.921	1.03853	0.823354	1.26134	0.207188	0.439144	N4BP2	4
ENSG00000078237	546.263	3.28019	0.575634	5.69841	1.20932e-08	2.71989e-06	C12orf5	12
ENSG00000078246	1641.81	-0.721517	0.745616	-0.967679	0.333205	0.580201	TULP3	12
ENSG00000078269	858.16	-0.807858	0.780798	-1.03466	0.300829	0.54748	SYNJ2	6
ENSG00000078295	45.8355	-0.355913	0.986739	-0.360696	0.718327	0.86592	ADCY2	5
ENSG00000078304	4199.2	0.247154	0.265035	0.932534	0.351061	0.598098	PPP2R5C	14
ENSG00000078319	561.78	1.59729	0.555717	2.87429	0.00404933	0.0374835	PMS2P1	7
ENSG00000078328	31.8855	-2.0132	1.51059	-1.33273	0.182621	0.408462	RBFOX1	16
ENSG00000078369	13721.9	0.298275	0.303776	0.981889	0.326155	0.573003	GNB1	1
ENSG00000078399	2008.13	-0.10232	0.926889	-0.11039	0.9121	0.958737	HOXA9	7
ENSG00000078401	642.187	0.566018	1.27641	0.443446	0.657443	0.830524	EDN1	6
ENSG00000078403	1806.28	0.00560351	0.443019	0.0126485	0.989908	0.995709	MLLT10	10
ENSG00000078487	301.117	-0.840698	0.771117	-1.09023	0.27561	0.520461	ZCWPW1	7
ENSG00000078549	11.307	2.35933	2.65645	0.888151	0.37446	0.619158	ADCYAP1R1	7
ENSG00000078579	19.7042	3.59892	1.79366	2.00647	0.0448059	0.172677	FGF20	8
ENSG00000078589	23.5752	3.34159	2.48711	1.34356	0.17909	0.403553	P2RY10	X
ENSG00000078596	743.324	-0.35659	0.93377	-0.381882	0.702549	0.856727	ITM2A	X
ENSG00000078618	5693.71	0.389495	0.479113	0.812951	0.416246	0.653904	NRD1	1
ENSG00000078668	5580.51	1.39698	0.426127	3.27832	0.00104427	0.0151382	VDAC3	8
ENSG00000078674	4125.12	-0.888318	0.44599	-1.99179	0.0463945	0.176355	PCM1	8
ENSG00000078687	819.273	-2.08492	0.473475	-4.40345	1.06543e-05	0.000572161	TNRC6C	17
ENSG00000078699	1980.07	-0.0287531	0.320913	-0.0895979	0.928607	0.966819	CBFA2T2	20
ENSG00000078725	250.032	3.07233	1.61194	1.90598	0.0566524	0.199213	BRINP1	9
ENSG00000078747	3120.46	0.955227	0.52532	1.81837	0.069007	0.226272	ITCH	20
ENSG00000078795	22.6521	0.328145	0.849048	0.386485	0.699137	0.854401	PKD2L2	5
ENSG00000078804	3899.77	0.322006	0.692271	0.465145	0.641828	0.820491	TP53INP2	20
ENSG00000078808	7683.86	0.383119	0.549221	0.697567	0.485448	0.710474	SDF4	1
ENSG00000078814	200.607	-2.34457	0.765684	-3.06205	0.00219825	0.0247451	MYH7B	20
ENSG00000078898	1.49359	-3.05653	3.11133	-0.982388	0.325909	NA	BPIFB2	20
ENSG00000078900	18.9921	0.261292	1.2236	0.213543	0.830904	0.929473	TP73	1
ENSG00000078902	4576.58	-0.109264	0.40673	-0.268641	0.788206	0.906692	TOLLIP	11
ENSG00000078967	1288.08	0.850652	0.406741	2.09139	0.0364935	0.15278	UBE2D4	7
ENSG00000079101	363.601	2.03407	1.23112	1.65221	0.0984915	0.281625	CLUL1	18
ENSG00000079102	257.475	-1.27868	1.08094	-1.18293	0.236836	0.476332	RUNX1T1	8
ENSG00000079112	154.768	3.96755	1.5095	2.6284	0.00857887	0.0605398	CDH17	8
ENSG00000079134	1222.83	-0.587106	0.359485	-1.63319	0.10243	0.288192	THOC1	18
ENSG00000079150	292.541	0.201455	0.653514	0.308264	0.757882	0.889718	FKBP7	2
ENSG00000079156	220.805	-0.272892	1.4993	-0.182012	0.855573	0.941084	OSBPL6	2
ENSG00000079215	562.754	4.47749	1.83846	2.43546	0.0148729	0.0862971	SLC1A3	5
ENSG00000079246	8938.07	0.544603	0.387561	1.4052	0.159961	0.376898	XRCC5	2
ENSG00000079257	796.835	1.74864	0.810573	2.15729	0.0309833	0.136983	LXN	3
ENSG00000079263	44.2032	-0.22955	0.915491	-0.250739	0.802016	0.913782	SP140	2
ENSG00000079277	1748.95	0.197328	0.377531	0.522681	0.601196	0.792807	MKNK1	1
ENSG00000079308	15128.7	-2.16453	0.896752	-2.41374	0.0157898	0.0896658	TNS1	2
ENSG00000079313	1714.65	-1.24965	0.860762	-1.45179	0.146559	0.358432	REXO1	19
ENSG00000079332	6004.64	1.25606	0.389768	3.22259	0.00127037	0.0173216	SAR1A	10
ENSG00000079335	777.622	-0.255946	0.929267	-0.275428	0.782987	0.903915	CDC14A	1
ENSG00000079337	7837.4	-1.53076	0.823283	-1.85933	0.0629799	0.213626	RAPGEF3	12
ENSG00000079385	3063.89	-1.04372	0.77091	-1.35388	0.175776	0.399118	CEACAM1	19
ENSG00000079387	611.268	0.380223	0.352153	1.07971	0.280271	0.52569	SENP1	12
ENSG00000079393	16.8849	5.63429	2.79272	2.01749	NA	NA	DUSP13	10
ENSG00000079432	5147.79	-1.12284	0.866299	-1.29614	NA	NA	CIC	19
ENSG00000079435	285.108	-1.25275	0.814379	-1.53829	0.123978	0.323301	LIPE	19
ENSG00000079459	3978.28	0.0870195	0.582397	0.149416	0.881225	0.952649	FDFT1	8
ENSG00000079462	513.03	0.915383	0.468773	1.95272	0.0508526	0.186799	PAFAH1B3	19
ENSG00000079482	617.972	-0.372403	0.725991	-0.512958	0.607981	0.79794	OPHN1	X
ENSG00000079557	1074.82	-8.83378	2.16251	-4.08497	4.40831e-05	0.00166899	AFM	4
ENSG00000079616	1291.22	0.716951	0.555062	1.29166	0.196475	0.425708	KIF22	16
ENSG00000079689	64.3305	-2.30905	1.75093	-1.31876	0.187249	0.414092	SCGN	6
ENSG00000079691	1651.09	-0.241411	0.464851	-0.519329	0.603531	0.794392	LRRC16A	6
ENSG00000079739	4610.58	1.46713	0.398956	3.67742	0.000235604	0.00542796	PGM1	1
ENSG00000079785	5812.83	0.763224	0.511616	1.49179	0.135754	0.342643	DDX1	2
ENSG00000079805	8176.45	-0.372057	0.496368	-0.749559	0.45352	0.685154	DNM2	19
ENSG00000079819	2584.34	-1.03907	0.654854	-1.58673	0.112575	0.305066	EPB41L2	6
ENSG00000079841	8.85571	-1.09707	1.96521	-0.558245	0.576677	0.776175	RIMS1	6
ENSG00000079931	1408.25	0.69618	1.29716	0.536695	0.591478	0.785457	MOXD1	6
ENSG00000079950	5563.95	0.633885	0.583335	1.08666	0.277188	0.522367	STX7	6
ENSG00000079974	1511.35	0.265729	0.301624	0.880994	0.378321	0.621983	RABL2B	22
ENSG00000079999	2525.17	-0.153893	0.521379	-0.295165	0.767868	0.895334	KEAP1	19
ENSG00000080007	17.0768	-0.681553	1.11794	-0.609651	0.542093	0.753806	DDX43	6
ENSG00000080031	17.7849	2.74858	1.7665	1.55595	0.119721	0.316447	PTPRH	19
ENSG00000080166	110.955	2.78321	1.35655	2.05168	0.0402003	0.16172	DCT	13
ENSG00000080189	3364.18	1.02669	0.301	3.41092	0.00064743	0.0110165	SLC35C2	20
ENSG00000080200	574.968	-1.56641	0.686123	-2.28299	0.0224309	0.111462	CRYBG3	3
ENSG00000080224	14.1271	1.94923	1.78071	1.09464	0.273676	0.518456	EPHA6	3
ENSG00000080293	311.692	-3.05534	1.2179	-2.5087	0.0121177	0.0756019	SCTR	2
ENSG00000080298	599.918	-0.424324	0.453545	-0.935573	0.349493	0.59643	RFX3	9
ENSG00000080345	1770.12	-0.354185	0.343771	-1.03029	0.302873	0.549789	RIF1	2
ENSG00000080371	4105.17	0.292584	0.401838	0.728116	0.466543	0.694941	RAB21	12
ENSG00000080493	18444.4	2.24827	1.75987	1.27752	0.20142	0.432055	SLC4A4	4
ENSG00000080503	4615.76	-0.984731	0.379799	-2.59277	0.00952067	0.0649872	SMARCA2	9
ENSG00000080511	5.18705	-2.94995	2.06775	-1.42665	0.153682	NA	RDH8	19
ENSG00000080546	3156.7	2.30703	0.753786	3.06059	0.00220904	0.0247969	SESN1	6
ENSG00000080561	267.927	-0.00998749	0.481053	-0.0207617	0.983436	0.993467	MID2	X
ENSG00000080572	1.41901	1.70901	3.13197	0.545666	0.585295	NA	PIH1D3	X
ENSG00000080573	372.349	-1.37682	1.42902	-0.963476	0.335309	0.582343	COL5A3	19
ENSG00000080603	5796.7	0.352155	0.543533	0.6479	0.517049	0.735368	SRCAP	16
ENSG00000080608	1567.52	-0.929817	0.689972	-1.34761	0.177782	0.401879	KIAA0020	9
ENSG00000080618	5.51862	1.25447	1.91065	0.656566	0.51146	0.731034	CPB2	13
ENSG00000080644	8.4539	1.47442	2.11776	0.69622	0.486291	0.711151	CHRNA3	15
ENSG00000080709	29.2231	-0.707511	0.969349	-0.729882	0.465462	0.694479	KCNN2	5
ENSG00000080802	1014.76	-0.0896975	0.344469	-0.260393	0.79456	0.91021	CNOT4	7
ENSG00000080815	3355.16	0.747042	0.473973	1.57613	0.114997	0.308742	PSEN1	14
ENSG00000080819	1117.75	2.07564	0.610799	3.39823	0.000678231	0.0113035	CPOX	3
ENSG00000080822	2137.21	0.692401	0.709707	0.975615	0.329255	0.576622	CLDND1	3
ENSG00000080823	793.493	-0.429831	0.567905	-0.756871	0.449127	0.681703	MOK	14
ENSG00000080824	48712.6	0.00608224	0.78152	0.00778258	0.99379	0.997082	HSP90AA1	14
ENSG00000080839	260.896	0.776709	0.588521	1.31976	0.186914	0.413632	RBL1	20
ENSG00000080845	2712	0.244875	0.557461	0.439269	0.660467	0.832353	DLGAP4	20
ENSG00000080854	58.3378	-3.1927	1.12077	-2.84867	0.00439029	0.0393797	IGSF9B	11
ENSG00000080910	0.196743	-0.335237	6.65001	-0.0504115	0.959794	NA	CFHR2	1
ENSG00000080947	358.043	-1.68017	0.868406	-1.93478	NA	NA	CROCCP3	1
ENSG00000080986	55.2608	0.136301	0.770931	0.176801	0.859665	0.943708	NDC80	18
ENSG00000081014	557.902	0.11647	0.509573	0.228564	0.819208	0.923576	AP4E1	15
ENSG00000081019	1072.82	-0.0131956	0.296446	-0.0445126	0.964496	0.984254	RSBN1	1
ENSG00000081026	1125.01	-0.358272	0.623093	-0.57499	0.565298	0.76931	MAGI3	1
ENSG00000081041	328.238	-0.840208	0.997268	-0.84251	0.399503	0.639894	CXCL2	4
ENSG00000081051	59.9526	-7.45176	1.7677	-4.21552	2.492e-05	0.00109494	AFP	4
ENSG00000081052	4686.82	-0.935458	0.817172	-1.14475	0.252312	0.49478	COL4A4	2
ENSG00000081059	279.922	-0.645535	1.10799	-0.58262	0.560149	0.766028	TCF7	5
ENSG00000081087	5647.81	3.77671	1.05199	3.59008	0.00033058	0.00688254	OSTM1	6
ENSG00000081138	3.77342	0.577624	1.89729	0.304446	0.760788	NA	CDH7	18
ENSG00000081148	34.6026	-1.28652	0.5336	-2.41102	0.0159082	0.0900946	IMPG2	3
ENSG00000081154	9489.28	1.94478	0.796586	2.4414	0.0146306	0.0854365	PCNP	3
ENSG00000081177	1359.7	0.910025	0.379554	2.39762	0.0165021	0.0921228	EXD2	14
ENSG00000081181	1736.43	1.47264	0.978713	1.50467	0.13241	0.336917	ARG2	14
ENSG00000081189	1155.27	-0.0304392	0.692533	-0.0439534	0.964942	0.984532	MEF2C	5
ENSG00000081237	866.331	2.22372	1.117	1.9908	NA	NA	PTPRC	1
ENSG00000081248	12.326	-1.99147	1.91648	-1.03913	0.298745	0.544875	CACNA1S	1
ENSG00000081277	72.7137	-6.58868	1.37038	-4.80794	1.52493e-06	0.000129255	PKP1	1
ENSG00000081307	3295.75	1.07878	0.353229	3.05405	0.00225771	0.0251033	UBA5	3
ENSG00000081320	944.634	0.522584	1.02633	0.509177	0.610628	0.79976	STK17B	2
ENSG00000081377	1857.79	-0.227597	0.351412	-0.647665	0.517202	0.7354	CDC14B	9
ENSG00000081386	632.14	-0.0942508	0.408282	-0.230847	0.817433	0.922635	ZNF510	9
ENSG00000081479	16629.6	-1.34635	2.19525	-0.613304	0.539675	0.752287	LRP2	2
ENSG00000081665	950.625	-0.0956965	0.407399	-0.234896	0.814289	0.921013	ZNF506	19
ENSG00000081692	328.278	0.540538	0.511123	1.05755	0.290261	0.536366	JMJD4	1
ENSG00000081721	677.057	0.532665	0.443966	1.19979	0.230221	0.468402	DUSP12	1
ENSG00000081760	1797	0.885228	0.756375	1.17036	0.241858	0.48206	AACS	12
ENSG00000081791	4127.88	0.167239	0.268525	0.622805	0.533413	0.748148	KIAA0141	5
ENSG00000081800	1471.59	-4.11575	1.48105	-2.77895	0.00545357	0.0450813	SLC13A1	7
ENSG00000081803	6594.54	2.23016	1.32254	1.68627	0.0917434	0.268735	CADPS2	7
ENSG00000081818	107.481	-3.24342	0.70587	-4.59493	4.32899e-06	0.000292072	PCDHB4	5
ENSG00000081842	14.391	-1.12904	1.08195	-1.04352	0.296707	0.543021	PCDHA6	5
ENSG00000081853	70.3305	-3.87234	1.02264	-3.78661	0.000152715	0.00412004	PCDHGA2	5
ENSG00000081870	780.43	0.742834	0.529531	1.40281	0.160672	0.377947	HSPB11	1
ENSG00000081913	648.359	-0.538179	0.662959	-0.811782	0.416917	0.654685	PHLPP1	18
ENSG00000081923	1125.82	-0.381289	0.838881	-0.454521	0.649454	0.825897	ATP8B1	18
ENSG00000081985	28.0533	-0.320996	1.1883	-0.27013	0.78706	0.90608	IL12RB2	1
ENSG00000082014	3527.43	2.74972	0.564951	4.86718	1.132e-06	0.000101238	SMARCD3	7
ENSG00000082068	978.658	0.0886402	0.385097	0.230176	0.817955	0.922896	WDR70	5
ENSG00000082074	603.04	1.25827	1.04736	1.20138	0.229606	0.467736	FYB	5
ENSG00000082126	18.3366	0.217683	1.35196	0.161013	0.872083	0.950398	MPP4	2
ENSG00000082146	3010.56	-0.0245701	0.798843	-0.0307571	0.975463	0.989604	STRADB	2
ENSG00000082153	4000.26	1.13607	0.498327	2.27977	0.0226212	0.112099	BZW1	2
ENSG00000082175	343.854	-0.158172	1.29138	-0.122482	NA	NA	PGR	11
ENSG00000082196	964.827	3.45028	1.56311	2.20731	0.0272922	0.12693	C1QTNF3	5
ENSG00000082212	1338.72	1.10521	0.417081	2.64987	0.00805239	0.0580505	ME2	18
ENSG00000082213	1037.39	1.20588	0.462518	2.6072	0.00912858	0.0631632	C5orf22	5
ENSG00000082258	2332.22	0.600836	0.485892	1.23656	0.216249	0.451416	CCNT2	2
ENSG00000082269	1759.66	1.57964	0.980948	1.61032	0.107329	0.296269	FAM135A	6
ENSG00000082293	47.721	-3.09552	1.31867	-2.34745	0.0189025	0.10099	COL19A1	6
ENSG00000082397	2589.23	-2.43404	0.938389	-2.59386	0.00949064	0.0648779	EPB41L3	18
ENSG00000082438	8071.63	-0.405735	0.796046	-0.509688	0.61027	0.799554	COBLL1	2
ENSG00000082458	1969.04	-0.427482	0.598546	-0.714201	0.475103	0.702084	DLG3	X
ENSG00000082482	20.1446	-1.72114	1.72757	-0.996274	0.319117	0.566112	KCNK2	1
ENSG00000082497	139.572	-2.20016	1.04146	-2.11258	0.0346371	0.147344	SERTAD4	1
ENSG00000082512	1347.23	0.654075	0.661279	0.989106	0.322612	0.569775	TRAF5	1
ENSG00000082515	2525.62	2.13996	0.624371	3.42738	0.000609437	0.0105679	MRPL22	5
ENSG00000082516	649.397	-0.12896	0.407889	-0.316164	0.751878	0.885939	GEMIN5	5
ENSG00000082556	1.20466	3.95239	4.14812	0.952815	0.340684	NA	OPRK1	8
ENSG00000082641	14403.9	-1.02593	0.537178	-1.90985	0.0561521	0.198147	NFE2L1	17
ENSG00000082684	540.414	-0.832751	0.994437	-0.83741	0.402362	0.642129	SEMA5B	3
ENSG00000082701	2049.33	0.434976	0.380655	1.1427	0.253162	0.49559	GSK3B	3
ENSG00000082781	6588.92	-0.983357	0.509948	-1.92835	0.053812	0.19357	ITGB5	3
ENSG00000082805	1806.65	-1.24216	0.763861	-1.62616	NA	NA	ERC1	12
ENSG00000082898	6466.51	1.16598	0.680228	1.71411	0.086509	0.259527	XPO1	2
ENSG00000082929	5.19043	-1.7463	2.01233	-0.867799	0.385505	NA	C4orf6	4
ENSG00000082996	4601.05	1.86331	0.631821	2.94912	0.00318685	0.0318162	RNF13	3
ENSG00000083067	2171.7	-0.5558	1.26113	-0.440715	0.659419	0.831745	TRPM3	9
ENSG00000083093	573.908	0.673972	0.471668	1.42891	0.15303	0.367349	PALB2	16
ENSG00000083097	1279.33	-1.3701	0.398636	-3.43697	0.000588258	0.0103029	DOPEY1	6
ENSG00000083099	2552.68	1.03823	0.688976	1.50692	0.131832	0.336067	LYRM2	6
ENSG00000083123	2342.06	1.37313	0.760672	1.80515	0.0710504	0.230404	BCKDHB	6
ENSG00000083168	1920.93	-0.740328	0.369059	-2.00599	0.0448578	0.17271	KAT6A	8
ENSG00000083223	853.059	-0.674818	0.34437	-1.95957	0.050046	0.184913	ZCCHC6	9
ENSG00000083290	1305.01	0.0877971	0.384672	0.228239	0.81946	0.923663	ULK2	17
ENSG00000083307	651.911	-0.223687	1.49734	-0.14939	0.881246	0.952649	GRHL2	8
ENSG00000083312	4603.66	0.570514	0.322744	1.7677	0.0771112	0.24228	TNPO1	5
ENSG00000083444	4730.87	-0.110872	0.654977	-0.169276	0.86558	0.946838	PLOD1	1
ENSG00000083454	41.2666	1.35877	1.69825	0.8001	0.423653	0.660697	P2RX5	17
ENSG00000083457	1361.66	2.60528	0.752424	3.46251	0.000535163	0.00964822	ITGAE	17
ENSG00000083520	1918.35	0.794637	0.415403	1.91293	0.0557569	0.197501	DIS3	13
ENSG00000083535	843.28	0.57836	0.523471	1.10486	0.269222	0.513359	PIBF1	13
ENSG00000083544	1278.1	0.460076	0.542135	0.848638	0.396083	0.637572	TDRD3	13
ENSG00000083622	1.34618	1.87784	3.25494	0.576921	0.563993	NA	AC000111.6	7
ENSG00000083635	347.908	0.185728	0.455235	0.407983	0.683286	0.844939	NUFIP1	13
ENSG00000083642	1772.12	0.403247	0.583566	0.691004	0.489563	0.713519	PDS5B	13
ENSG00000083720	16949.9	3.4081	1.19334	2.85594	0.00429096	0.038898	OXCT1	5
ENSG00000083750	1160.55	0.646012	0.589207	1.09641	0.2729	0.517591	RRAGB	X
ENSG00000083782	1.89211	4.78244	3.65584	1.30816	0.190817	NA	EPYC	12
ENSG00000083799	1825.1	0.0724361	0.427756	0.16934	0.865529	0.946838	CYLD	16
ENSG00000083807	541.691	1.44925	0.581984	2.49019	0.0127676	0.0782249	SLC27A5	19
ENSG00000083812	321.006	-0.569602	0.58597	-0.972067	0.331017	0.578161	ZNF324	19
ENSG00000083814	643.199	0.0642308	0.646518	0.0993489	0.920861	0.962645	ZNF671	19
ENSG00000083817	212.205	0.83311	0.555177	1.50062	0.133454	0.338719	ZNF416	19
ENSG00000083828	328.113	0.0725311	0.336754	0.215383	0.829469	0.928557	ZNF586	19
ENSG00000083838	318.824	-0.985401	0.76749	-1.28393	0.199168	0.429047	ZNF446	19
ENSG00000083844	816.821	-0.449017	0.501957	-0.894533	0.371037	0.615797	ZNF264	19
ENSG00000083845	28783.3	2.48227	0.879119	2.82358	0.00474902	0.0412223	RPS5	19
ENSG00000083857	9112.61	0.366693	0.552071	0.664213	0.506554	0.726891	FAT1	4
ENSG00000083896	3770.65	-0.575698	0.294028	-1.95797	0.0502341	0.185276	YTHDC1	4
ENSG00000083937	3564.08	1.68934	0.682314	2.4759	0.0132901	0.0802067	CHMP2B	3
ENSG00000084070	1854.11	0.255652	1.03274	0.247549	0.804484	0.914922	SMAP2	1
ENSG00000084072	1957.46	0.354153	0.395243	0.896037	0.370233	0.615116	PPIE	1
ENSG00000084073	3281.06	0.8425	0.551495	1.52767	0.126595	0.327962	ZMPSTE24	1
ENSG00000084090	8095.49	0.670238	0.410932	1.63102	0.102886	0.288795	STARD7	2
ENSG00000084092	850.403	0.255872	0.444216	0.576007	0.56461	0.769076	NOA1	4
ENSG00000084093	2004.39	-0.278605	0.490944	-0.567488	0.570382	0.772866	REST	4
ENSG00000084110	78.2629	2.13978	1.52749	1.40084	NA	NA	HAL	12
ENSG00000084112	2049.54	-0.594054	0.74935	-0.792759	NA	NA	SSH1	12
ENSG00000084207	18018	1.20145	0.433279	2.77292	0.0055555	0.0456657	GSTP1	11
ENSG00000084234	41567.3	0.785946	0.359654	2.18529	0.0288679	0.131088	APLP2	11
ENSG00000084444	839.985	0.285288	0.962016	0.296552	0.766808	0.894465	KIAA1467	12
ENSG00000084453	7.53733	-2.87594	1.91988	-1.49798	0.134139	0.33987	SLCO1A2	12
ENSG00000084463	2639.48	-0.663005	0.459871	-1.44172	0.149381	0.362266	WBP11	12
ENSG00000084623	6583.61	1.09578	0.367532	2.98144	0.00286896	0.0295562	EIF3I	1
ENSG00000084628	15.0836	1.78937	1.72075	1.03988	0.298397	0.544473	NKAIN1	1
ENSG00000084636	1831.37	0.346815	1.12904	0.307177	0.758709	0.890166	COL16A1	1
ENSG00000084652	4300.79	0.938197	0.772786	1.21404	0.224731	0.461948	TXLNA	1
ENSG00000084674	36.5942	-0.66717	1.71184	-0.389738	0.69673	0.852929	APOB	2
ENSG00000084676	3021.45	-0.520876	0.500623	-1.04046	0.298128	0.544227	NCOA1	2
ENSG00000084693	1920.89	0.122305	0.311634	0.392462	0.694717	0.85161	AGBL5	2
ENSG00000084710	110.186	-0.088579	1.11467	-0.0794666	0.936661	0.970414	EFR3B	2
ENSG00000084731	401.443	1.18843	0.928289	1.28024	0.200462	0.430936	KIF3C	2
ENSG00000084733	6213.01	1.11351	0.370697	3.00384	0.00266597	0.0280241	RAB10	2
ENSG00000084734	30.5775	-0.740261	1.22926	-0.602201	0.54704	0.756979	GCKR	2
ENSG00000084754	13123.2	0.645628	0.408604	1.58008	0.114088	0.307466	HADHA	2
ENSG00000084764	2893.69	2.03841	1.04475	1.95109	NA	NA	MAPRE3	2
ENSG00000084774	1582.26	-1.14086	0.694055	-1.64377	0.100225	0.284694	CAD	2
ENSG00000085063	24948.1	1.31677	0.621757	2.11782	0.03419	0.146044	CD59	11
ENSG00000085117	1615.1	0.903061	0.965358	0.935467	0.349547	0.596478	CD82	11
ENSG00000085185	776.191	-1.23472	0.607015	-2.03409	0.0419422	0.166595	BCORL1	X
ENSG00000085224	3605.52	-1.16963	0.228676	-5.11479	3.14089e-07	3.73552e-05	ATRX	X
ENSG00000085231	2024.52	1.15184	0.523036	2.20221	0.0276503	0.127767	TAF9	5
ENSG00000085265	199.65	0.502592	1.38624	0.362557	0.716936	0.864846	FCN1	9
ENSG00000085274	1033.6	1.85078	0.691864	2.67506	0.00747151	0.0553921	MYNN	3
ENSG00000085276	5983.09	-0.0556893	0.770504	-0.0722764	0.942382	0.973185	MECOM	3
ENSG00000085365	2608.67	1.09737	0.576084	1.90488	0.0567955	0.199531	SCAMP1	5
ENSG00000085377	1103.87	0.514398	0.511399	1.00586	0.314481	0.561511	PREP	6
ENSG00000085382	684.329	-0.0903632	0.448749	-0.201367	0.840412	0.934403	HACE1	6
ENSG00000085415	1120.92	0.58159	0.35664	1.63075	0.102944	0.288842	SEH1L	18
ENSG00000085433	794.238	0.710098	0.381739	1.86017	0.0628621	0.213359	WDR47	1
ENSG00000085449	2217.1	1.03759	0.471125	2.20238	0.0276387	0.12774	WDFY1	2
ENSG00000085465	396.377	-0.011506	1.11998	-0.0102734	0.991803	0.996413	OVGP1	1
ENSG00000085491	1763.08	1.54332	0.574407	2.68681	0.00721386	0.0540647	SLC25A24	1
ENSG00000085511	1263.35	-0.955841	0.436938	-2.18759	0.0286996	0.130702	MAP3K4	6
ENSG00000085514	639.039	2.62953	1.32364	1.98658	0.0469686	0.177675	PILRA	7
ENSG00000085552	65.4206	-0.781223	1.7373	-0.449677	NA	NA	IGSF9	1
ENSG00000085563	2754.12	0.730225	1.41546	0.515894	0.605928	0.796495	ABCB1	7
ENSG00000085644	539.955	-1.02608	0.846893	-1.21158	0.225675	0.463168	ZNF213	16
ENSG00000085662	15182.7	3.67449	1.38435	2.6543	0.00794722	0.0576259	AKR1B1	7
ENSG00000085719	11585.9	2.50714	0.675681	3.71054	0.000206816	0.00499562	CPNE3	8
ENSG00000085721	1607.76	0.0324408	0.340913	0.0951585	0.924189	0.964438	RRN3	16
ENSG00000085733	11404	0.0943923	0.439412	0.214815	0.829912	0.928683	CTTN	11
ENSG00000085741	904.127	5.77318	2.29963	2.51048	NA	NA	WNT11	11
ENSG00000085760	1681.19	-0.41679	0.572229	-0.728363	0.466392	0.694941	MTIF2	2
ENSG00000085788	2079.58	-0.0886607	0.386375	-0.229468	0.818505	0.923196	DDHD2	8
ENSG00000085831	5357.83	4.78482	1.20387	3.97453	7.05196e-05	0.00236633	TTC39A	1
ENSG00000085832	3292.22	0.11696	0.323781	0.361233	0.717925	0.865626	EPS15	1
ENSG00000085840	63.0692	0.0437439	0.791077	0.0552966	0.955902	0.979674	ORC1	1
ENSG00000085871	2319.72	1.22879	0.729232	1.68504	NA	NA	MGST2	4
ENSG00000085872	1152.77	-0.923521	0.774918	-1.19177	NA	NA	CHERP	19
ENSG00000085978	1627.29	1.49979	0.421698	3.55656	0.000375746	0.00756935	ATG16L1	2
ENSG00000085982	3004.18	-0.498215	0.540681	-0.92146	0.356811	0.603074	USP40	2
ENSG00000085998	6758.41	1.89145	0.478943	3.94922	7.84073e-05	0.00252997	POMGNT1	1
ENSG00000085999	67.5026	0.399414	1.06235	0.375971	0.706939	0.859312	RAD54L	1
ENSG00000086015	1902.76	-0.371942	0.512832	-0.72527	0.468287	0.696588	MAST2	1
ENSG00000086061	7371.43	0.321932	0.513304	0.627176	0.530544	0.745782	DNAJA1	9
ENSG00000086062	5516	0.415062	0.485347	0.855185	0.392448	0.633826	B4GALT1	9
ENSG00000086065	7332.03	1.9282	0.815819	2.36351	0.0181028	0.0981439	CHMP5	9
ENSG00000086102	1969.37	-0.45358	0.366177	-1.23869	0.21546	0.450448	NFX1	9
ENSG00000086159	9495.26	4.19951	2.00457	2.09497	NA	NA	AQP6	12
ENSG00000086189	1112.67	1.13717	0.454282	2.50323	0.0123066	0.0763796	DIMT1	5
ENSG00000086200	1194.27	1.79236	0.577957	3.10121	0.00192735	0.0227628	IPO11	5
ENSG00000086205	350.299	-2.18557	1.03352	-2.11469	0.0344564	0.146823	FOLH1	11
ENSG00000086232	5567.28	0.45439	0.468451	0.969984	0.332054	0.579126	EIF2AK1	7
ENSG00000086288	18.8167	2.55177	1.39114	1.83431	0.0666082	0.221371	NME8	7
ENSG00000086289	1251.48	0.470605	0.925016	0.508754	0.610925	0.799918	EPDR1	7
ENSG00000086300	6649.38	3.39964	1.26923	2.67851	0.00739494	0.0550766	SNX10	7
ENSG00000086475	3641.97	0.593673	0.373787	1.58827	0.112226	0.304434	SEPHS1	10
ENSG00000086504	3181.83	0.163429	0.44384	0.368217	0.712711	0.862177	MRPL28	16
ENSG00000086506	6.56897	3.40261	2.69141	1.26425	0.206142	0.438169	HBQ1	16
ENSG00000086544	1619.55	0.317466	0.640958	0.4953	0.620389	0.805852	ITPKC	19
ENSG00000086548	7.51464	0.659812	1.55374	0.424661	0.671084	0.83797	CEACAM6	19
ENSG00000086570	261.538	3.9998	1.42149	2.81381	0.00489582	0.0419926	FAT2	5
ENSG00000086589	1843.09	0.0788229	0.237564	0.331797	0.740043	0.879356	RBM22	5
ENSG00000086598	6816.42	1.27274	0.448729	2.83632	0.00456362	0.0402435	TMED2	12
ENSG00000086619	1274.14	0.784015	0.625476	1.25347	0.210035	0.442923	ERO1LB	1
ENSG00000086666	4572.69	1.55099	0.633158	2.44961	0.014301	0.0842704	ZFAND6	15
ENSG00000086696	37.0656	0.203105	0.987465	0.205683	0.837038	0.932432	HSD17B2	16
ENSG00000086712	1031.9	-0.564883	0.500524	-1.12858	0.259074	0.501972	TXLNG	X
ENSG00000086717	9.77039	0.868106	1.47606	0.588126	0.556448	0.763496	PPEF1	X
ENSG00000086730	479.562	3.60797	1.23944	2.91098	0.003603	0.0347612	LAT2	7
ENSG00000086758	8647.71	-0.981812	0.765478	-1.28261	0.199628	0.429803	HUWE1	X
ENSG00000086827	606.895	-0.118622	0.443013	-0.267762	0.788883	0.90699	ZW10	11
ENSG00000086848	819.754	0.456176	0.424374	1.07494	0.282402	0.527683	ALG9	11
ENSG00000086967	39.3198	-0.452095	1.32391	-0.341486	0.732738	0.874757	MYBPC2	19
ENSG00000086991	3600.88	0.0174702	1.45331	0.0120209	0.990409	0.995889	NOX4	11
ENSG00000087008	611.904	0.370447	0.329435	1.12449	0.260804	0.504164	ACOX3	4
ENSG00000087053	1917.93	0.0723208	0.479958	0.150682	0.880227	0.952649	MTMR2	11
ENSG00000087074	3936.15	-0.516448	0.847041	-0.609708	0.542055	0.7538	PPP1R15A	19
ENSG00000087076	1917.99	-0.346455	0.981425	-0.353012	0.724079	0.869492	HSD17B14	19
ENSG00000087077	3769.54	-0.106052	0.857805	-0.123632	0.901607	0.955322	TRIP6	7
ENSG00000087085	233.586	-0.41845	0.801108	-0.522339	0.601434	0.793022	ACHE	7
ENSG00000087086	183161	-0.686203	0.903911	-0.759149	0.447764	0.680315	FTL	19
ENSG00000087087	5219.12	-1.19155	0.708766	-1.68116	0.0927316	0.270583	SRRT	7
ENSG00000087088	2019.04	1.3795	0.367452	3.75425	0.000173864	0.00450856	BAX	19
ENSG00000087095	2154.98	0.274915	0.437432	0.628474	0.529693	0.745189	NLK	17
ENSG00000087111	3270.47	0.277753	0.593452	0.46803	0.639763	0.819321	PIGS	17
ENSG00000087116	1047.51	0.231421	1.31873	0.175488	0.860696	0.944384	ADAMTS2	5
ENSG00000087128	117.037	6.96891	3.56971	1.95224	NA	NA	TMPRSS11E	4
ENSG00000087152	2801.04	-0.361574	0.709356	-0.509722	0.610247	0.799554	ATXN7L3	17
ENSG00000087157	1417.8	0.0325765	0.489775	0.0665132	0.946969	0.975572	PGS1	17
ENSG00000087191	5486.26	-0.68137	0.435437	-1.5648	0.11763	0.313254	PSMC5	17
ENSG00000087206	1152.43	-0.154202	0.424525	-0.363233	0.716431	0.864643	UIMC1	5
ENSG00000087237	395.926	1.81751	0.819488	2.21786	0.0265641	0.12447	CETP	16
ENSG00000087245	10413.5	4.3404	1.65226	2.62695	0.00861546	0.0607791	MMP2	16
ENSG00000087250	315.285	3.35616	1.74242	1.92615	0.0540851	0.194126	MT3	16
ENSG00000087253	4936.2	2.86769	0.912842	3.14149	0.00168089	0.0207855	LPCAT2	16
ENSG00000087258	196.011	-1.37495	0.953803	-1.44154	0.149431	0.362348	GNAO1	16
ENSG00000087263	1559.42	1.12428	0.32635	3.445	0.000571052	0.0101503	OGFOD1	16
ENSG00000087266	5574.04	-1.14572	0.769765	-1.4884	0.136646	0.3439	SH3BP2	4
ENSG00000087269	1090.86	0.057488	0.47376	0.121344	0.903419	0.955581	NOP14	4
ENSG00000087274	10478	-0.512858	0.597532	-0.858293	0.390731	0.632444	ADD1	4
ENSG00000087299	1380.26	0.679462	0.660295	1.02903	0.303467	0.550295	L2HGDH	14
ENSG00000087301	426.282	0.336057	0.599039	0.560994	0.574802	0.775551	TXNDC16	14
ENSG00000087302	3371.27	0.181205	0.319133	0.567804	0.570168	0.772801	C14orf166	14
ENSG00000087303	557.774	-0.350547	0.773694	-0.453083	0.650489	0.82651	NID2	14
ENSG00000087338	1724.56	1.29758	0.591854	2.19239	0.0283512	0.129739	GMCL1	2
ENSG00000087365	7661.07	-0.606743	0.335618	-1.80784	0.0706313	0.229569	SF3B2	11
ENSG00000087448	1693.5	-0.0565464	0.449864	-0.125697	0.899972	0.954915	KLHL42	12
ENSG00000087460	43511.8	0.919138	0.558596	1.64544	0.0998783	0.283995	GNAS	20
ENSG00000087470	4207.15	0.853541	0.449425	1.89919	0.05754	0.201125	DNM1L	12
ENSG00000087494	35.8768	2.17005	1.73974	1.24734	0.212272	0.445776	PTHLH	12
ENSG00000087495	225.84	-1.16364	1.7276	-0.673559	0.500592	0.721402	PHACTR3	20
ENSG00000087502	1442	0.954154	0.367803	2.5942	0.00948109	0.0648517	ERGIC2	12
ENSG00000087510	20.3648	-0.688755	1.22625	-0.561674	0.574338	0.775065	TFAP2C	20
ENSG00000087586	251.383	2.14635	0.722212	2.97191	0.00295951	0.0300938	AURKA	20
ENSG00000087589	64.4398	2.05344	1.5275	1.34432	0.178845	0.403412	CASS4	20
ENSG00000087842	606.31	0.278228	0.830448	0.335033	0.7376	0.87776	PIR	X
ENSG00000087884	318.549	-0.190943	0.522217	-0.365638	0.714635	0.863195	AAMDC	11
ENSG00000087903	274.487	-1.42463	0.441781	-3.22474	0.00126088	0.0172232	RFX2	19
ENSG00000087995	881.303	2.00157	0.556454	3.59702	0.000321884	0.00675125	METTL2A	17
ENSG00000088002	42.8975	0.46736	0.95742	0.488145	0.625447	0.810182	SULT2B1	19
ENSG00000088035	586.48	1.0765	0.388579	2.77033	0.00559987	0.0458899	ALG6	1
ENSG00000088038	2138.26	-1.29131	0.94446	-1.36725	NA	NA	CNOT3	19
ENSG00000088053	22.4034	0.746959	1.2881	0.57989	0.561988	0.767241	GP6	19
ENSG00000088179	1185.71	-1.1148	0.494031	-2.25653	0.0240374	0.116425	PTPN4	2
ENSG00000088205	2282.32	-0.18315	0.368452	-0.49708	0.619132	0.805188	DDX18	2
ENSG00000088247	4060.54	-1.07174	0.726328	-1.47555	0.140064	0.348984	KHSRP	19
ENSG00000088256	4369.09	-0.789631	0.666901	-1.18403	0.236401	0.476029	GNA11	19
ENSG00000088280	2217.32	-0.0170472	0.588838	-0.0289505	0.976904	0.990553	ASAP3	1
ENSG00000088298	2313.3	2.2186	0.395253	5.6131	1.98731e-08	4.14162e-06	EDEM2	20
ENSG00000088305	261.531	0.393328	0.701845	0.56042	0.575193	0.775617	DNMT3B	20
ENSG00000088320	77.9318	-0.538078	1.25133	-0.430006	0.667191	0.835676	REM1	20
ENSG00000088325	87.542	1.17384	1.08607	1.08081	0.279781	0.525161	TPX2	20
ENSG00000088340	480.863	-2.30701	0.644606	-3.57895	0.000344975	0.00711111	FER1L4	20
ENSG00000088356	1580.22	1.88241	0.399543	4.7114	2.46018e-06	0.000185666	PDRG1	20
ENSG00000088367	5939.92	-0.144848	1.09018	-0.132867	0.894299	0.953303	EPB41L1	20
ENSG00000088386	488.682	0.963559	1.35372	0.711784	0.476599	0.703109	SLC15A1	13
ENSG00000088387	1969.15	-0.702128	0.613465	-1.14453	0.252404	0.49486	DOCK9	13
ENSG00000088448	7022.34	0.663281	0.426644	1.55465	0.12003	0.316859	ANKRD10	13
ENSG00000088451	820.125	1.46061	0.505461	2.88966	0.00385662	0.0363824	TGDS	13
ENSG00000088538	206.3	0.894751	0.996022	0.898324	0.369013	0.614035	DOCK3	3
ENSG00000088543	1222.38	2.21386	0.591669	3.74172	0.000182768	0.00465445	C3orf18	3
ENSG00000088682	8647.43	1.93554	0.453849	4.26472	2.0015e-05	0.000927879	COQ9	16
ENSG00000088726	12.3955	1.69708	1.77022	0.958687	0.337717	0.584892	TMEM40	3
ENSG00000088727	537.268	0.372658	0.474526	0.785326	0.432262	0.667206	KIF9	3
ENSG00000088756	625.158	-2.53333	1.10006	-2.30289	0.0212851	0.108093	ARHGAP28	18
ENSG00000088766	3737.15	0.959046	0.490449	1.95545	0.0505305	0.186063	CRLS1	20
ENSG00000088782	0.663048	2.22163	5.24869	0.423274	0.672096	NA	DEFB127	20
ENSG00000088808	2039.34	-1.31142	0.476498	-2.7522	0.00591957	0.0477168	PPP1R13B	14
ENSG00000088812	3521.21	-0.24853	0.538247	-0.46174	0.644268	0.822433	ATRN	20
ENSG00000088826	783.014	1.5283	0.950238	1.60834	0.107761	0.297064	SMOX	20
ENSG00000088827	696.129	2.81643	1.47413	1.91057	0.0560592	0.198058	SIGLEC1	20
ENSG00000088832	9356.63	0.802871	0.417534	1.92288	0.0544945	0.194694	FKBP1A	20
ENSG00000088833	3324.72	0.0908103	0.203539	0.446156	0.655485	0.829135	NSFL1C	20
ENSG00000088836	1089.47	1.85398	1.47573	1.25631	NA	NA	SLC4A11	20
ENSG00000088854	2939.8	-0.505692	0.464667	-1.08829	0.276468	0.521442	C20orf194	20
ENSG00000088876	635.448	-1.13937	0.532666	-2.13899	0.0324366	0.14128	ZNF343	20
ENSG00000088881	984.906	-2.16507	0.785613	-2.7559	0.00585316	0.04732	EBF4	20
ENSG00000088882	606.504	-4.41149	1.63563	-2.69713	0.00699402	0.0528553	CPXM1	20
ENSG00000088888	4871.18	-0.765688	0.618655	-1.23766	0.21584	0.450978	MAVS	20
ENSG00000088899	3741.7	-0.464207	0.72801	-0.637638	0.52371	0.740046	LZTS3	20
ENSG00000088926	421.743	-2.52759	1.4233	-1.77586	0.075756	0.239876	F11	4
ENSG00000088930	3911.41	1.05187	0.53965	1.94917	0.0512748	0.187925	XRN2	20
ENSG00000088970	1361.68	-0.095984	0.505557	-0.189858	0.84942	0.938217	PLK1S1	20
ENSG00000088986	6739.22	0.684249	0.503955	1.35776	0.174541	0.397082	DYNLL1	12
ENSG00000088992	616.362	2.33799	1.22186	1.91347	0.0556875	0.197317	TESC	12
ENSG00000089006	6449.38	0.0316999	0.470454	0.0673814	0.946278	0.975081	SNX5	20
ENSG00000089009	20613	-0.373375	0.410771	-0.908961	0.363371	0.608996	RPL6	12
ENSG00000089012	27.9558	5.86564	3.11959	1.88026	0.0600723	0.206633	SIRPG	20
ENSG00000089022	1710.16	0.87688	0.486746	1.80151	0.0716221	0.231268	MAPKAPK5	12
ENSG00000089041	135.053	0.836635	0.840279	0.995663	0.319414	0.566329	P2RX7	12
ENSG00000089048	913.297	-1.16957	0.47358	-2.46963	0.0135253	0.0811305	ESF1	20
ENSG00000089050	2461.53	1.85522	0.720846	2.57367	0.0100625	0.0674876	RBBP9	20
ENSG00000089053	6164.5	1.05558	0.454732	2.32132	0.0202695	0.10498	ANAPC5	12
ENSG00000089057	1738.94	-0.164133	0.790801	-0.207554	0.835578	0.931582	SLC23A2	20
ENSG00000089060	2193.19	0.411552	0.815937	0.504393	0.613986	0.801753	SLC8B1	12
ENSG00000089063	8022.13	1.64748	0.556807	2.9588	0.00308841	0.0310426	TMEM230	20
ENSG00000089091	404.313	0.586152	0.500482	1.17118	0.241528	0.481698	DZANK1	20
ENSG00000089094	982.886	0.389103	0.500539	0.777369	0.436941	0.671265	KDM2B	12
ENSG00000089101	73.1485	2.07898	0.841632	2.47017	0.0135048	0.0810929	C20orf26	20
ENSG00000089116	2.63253	-0.396119	1.99816	-0.198242	0.842856	NA	LHX5	12
ENSG00000089123	554.573	0.5125	0.611486	0.838122	0.401962	0.641986	TASP1	20
ENSG00000089127	980.216	0.713616	1.14348	0.624071	0.532581	0.747405	OAS1	12
ENSG00000089154	4403.86	-0.0563554	0.293984	-0.191696	0.847981	0.93761	GCN1L1	12
ENSG00000089157	37034.5	0.769207	0.542437	1.41806	0.156173	0.37187	RPLP0	12
ENSG00000089159	5937.37	-1.05153	0.714249	-1.47221	0.140963	0.350355	PXN	12
ENSG00000089163	169.984	0.447301	0.591835	0.755785	0.449778	0.68219	SIRT4	12
ENSG00000089169	9.20611	-0.743792	1.46536	-0.507585	0.611744	0.800296	RPH3A	12
ENSG00000089177	1341.78	-0.665442	0.509188	-1.30687	0.191257	0.418796	KIF16B	20
ENSG00000089195	891.447	0.758878	0.387512	1.95834	0.0501906	0.185201	TRMT6	20
ENSG00000089199	362.141	-0.206338	1.55275	-0.132886	0.894284	0.953303	CHGB	20
ENSG00000089220	36806.3	-0.732052	0.523127	-1.39938	0.1617	0.379382	PEBP1	12
ENSG00000089225	3.88346	1.26662	2.26602	0.55896	0.576189	NA	TBX5	12
ENSG00000089234	878.139	-0.111009	0.416161	-0.266746	0.789665	0.907578	BRAP	12
ENSG00000089248	6431.54	0.43129	0.374816	1.15067	0.249867	0.491981	ERP29	12
ENSG00000089250	319.508	-6.56029	1.09993	-5.96428	2.45716e-09	7.64615e-07	NOS1	12
ENSG00000089280	7697.59	-0.895493	0.649004	-1.3798	0.167649	0.388307	FUS	16
ENSG00000089289	2441.88	-0.125066	0.474453	-0.2636	0.792088	0.908971	IGBP1	X
ENSG00000089327	1125.58	1.54826	1.07069	1.44603	0.148168	0.360866	FXYD5	19
ENSG00000089335	1579.86	-1.22256	0.744791	-1.64148	0.100699	0.285292	ZNF302	19
ENSG00000089351	3012.89	0.509007	0.588338	0.865161	0.38695	0.629473	GRAMD1A	19
ENSG00000089356	247.992	1.41364	1.48336	0.952998	0.340591	0.587015	FXYD3	19
ENSG00000089472	565.181	-1.19072	0.83845	-1.42015	0.155565	0.370927	HEPH	X
ENSG00000089486	3938.37	0.377085	0.535001	0.704831	0.480915	0.707315	CDIP1	16
ENSG00000089505	36.3481	-1.26705	0.709523	-1.78577	0.0741359	0.23646	CMTM1	16
ENSG00000089558	11.9355	-0.261821	1.50419	-0.174062	0.861817	0.944838	KCNH4	17
ENSG00000089597	12120.9	-0.0313026	0.44222	-0.0707852	0.943569	0.97357	GANAB	11
ENSG00000089639	600.9	1.38106	0.958606	1.4407	0.14967	0.36277	GMIP	19
ENSG00000089682	573.373	-1.45934	0.443385	-3.29137	0.000997016	0.0147642	RBM41	X
ENSG00000089685	88.7846	3.35365	1.183	2.83487	0.00458447	0.0403178	BIRC5	17
ENSG00000089692	69.2603	0.373008	0.854262	0.436644	0.66237	0.833523	LAG3	12
ENSG00000089693	9096.53	0.262698	0.53124	0.4945	0.620953	0.806217	MLF2	12
ENSG00000089723	101.968	0.946743	0.674496	1.40363	0.160429	0.377573	OTUB2	14
ENSG00000089737	5858.55	-0.439786	0.537678	-0.817936	0.413394	0.651722	DDX24	14
ENSG00000089775	1006.8	0.877188	0.404281	2.16975	0.030026	0.134265	ZBTB25	14
ENSG00000089818	1980.33	1.11428	0.442132	2.52024	0.0117276	0.0740847	NECAP1	12
ENSG00000089820	2803.05	0.697689	0.996749	0.699965	0.483949	0.709612	ARHGAP4	X
ENSG00000089847	329.445	-0.440056	1.32686	-0.331652	0.740152	0.879356	ANKRD24	19
ENSG00000089876	1625.59	1.77809	0.440066	4.0405	5.33366e-05	0.00189016	DHX32	10
ENSG00000089902	1274.1	-0.147476	0.382303	-0.385757	0.699677	0.854815	RCOR1	14
ENSG00000089916	2088.43	-0.989649	0.368691	-2.68422	0.00726983	0.0543765	GPATCH2L	14
ENSG00000090006	5190.32	-1.93695	1.00926	-1.91918	0.0549617	0.195839	LTBP4	19
ENSG00000090013	3580.37	1.57561	0.550049	2.86449	0.00417678	0.0383164	BLVRB	19
ENSG00000090020	1883.11	1.2373	1.2047	1.02706	0.304391	0.551331	SLC9A1	1
ENSG00000090054	2022.19	1.04435	0.425931	2.45193	0.0142092	0.0839036	SPTLC1	9
ENSG00000090060	7356.69	0.40029	0.367194	1.09013	0.275655	0.52047	PAPOLA	14
ENSG00000090061	491.242	-0.463826	0.626183	-0.740719	0.458864	0.689819	CCNK	14
ENSG00000090097	1745.19	0.597874	0.506273	1.18093	0.237629	0.477148	PCBP4	3
ENSG00000090104	2773.67	4.60017	1.30239	3.53209	0.000412289	0.00802533	RGS1	1
ENSG00000090238	3532.74	-0.46624	0.491713	-0.948195	0.34303	0.589416	YPEL3	16
ENSG00000090263	3217.96	2.05421	0.565547	3.63226	0.000280953	0.00616631	MRPS33	7
ENSG00000090266	6060.92	1.6924	0.514876	3.287	0.00101262	0.0148814	NDUFB2	7
ENSG00000090273	4202.93	-0.89095	0.689243	-1.29265	0.196132	0.425371	NUDC	1
ENSG00000090316	5192.04	0.747885	0.518692	1.44187	0.14934	0.36223	MAEA	4
ENSG00000090339	1213.64	-0.548135	0.799727	-0.685403	0.49309	0.716362	ICAM1	19
ENSG00000090372	3483.09	-0.47388	0.675274	-0.701759	0.48283	0.708731	STRN4	19
ENSG00000090376	784.381	-0.0211102	1.00901	-0.0209217	0.983308	0.993458	IRAK3	12
ENSG00000090382	934.69	5.17931	1.6289	3.17964	NA	NA	LYZ	12
ENSG00000090402	2.04968	2.65056	3.76535	0.703933	0.481474	NA	SI	3
ENSG00000090432	2608.9	1.26723	0.660878	1.9175	0.0551748	0.196343	MUL1	1
ENSG00000090447	273.729	-0.359575	0.652365	-0.551187	0.581505	0.778787	TFAP4	16
ENSG00000090470	1197.03	0.119426	0.239515	0.498616	0.61805	0.804531	PDCD7	15
ENSG00000090487	4314.23	0.511887	0.338887	1.51049	0.130918	0.334826	SPG21	15
ENSG00000090512	7.54772	-4.2644	1.90674	-2.23648	0.0253203	0.120709	FETUB	3
ENSG00000090520	2018.01	-0.0838237	0.673008	-0.124551	0.900879	0.955208	DNAJB11	3
ENSG00000090530	5939.12	0.889593	1.00731	0.883134	0.377164	0.62107	LEPREL1	3
ENSG00000090534	240.134	-6.0482	1.20799	-5.00682	5.53356e-07	5.95736e-05	THPO	3
ENSG00000090539	3831.4	-2.94689	0.92857	-3.17358	0.00150574	0.0192267	CHRD	3
ENSG00000090554	288.098	-1.15605	0.878084	-1.31656	0.187987	0.414907	FLT3LG	19
ENSG00000090565	10348.9	-1.61621	0.871674	-1.85414	0.0637188	0.215296	RAB11FIP3	16
ENSG00000090581	4057.26	1.25598	0.3487	3.60188	0.000315919	0.00666953	GNPTG	16
ENSG00000090612	1075.06	-0.0601181	0.388826	-0.154615	0.877125	0.952649	ZNF268	12
ENSG00000090615	2787.77	-0.542914	0.587324	-0.924386	0.355285	0.601839	GOLGA3	12
ENSG00000090621	3414.81	-0.748709	0.560254	-1.33637	0.181427	0.406844	PABPC4	1
ENSG00000090659	238.228	1.11039	1.36309	0.814608	0.415297	0.65318	CD209	19
ENSG00000090661	2982.78	1.50792	0.906854	1.6628	0.0963524	0.27752	CERS4	19
ENSG00000090674	1048.38	-0.00548991	0.608788	-0.00901777	0.992805	0.996796	MCOLN1	19
ENSG00000090686	2274.58	-0.516683	0.462593	-1.11693	0.264026	0.507669	USP48	1
ENSG00000090776	3939.44	-1.24814	0.497015	-2.51127	0.0120299	0.0752815	EFNB1	X
ENSG00000090857	2120.16	-1.34741	0.730879	-1.84354	0.0652496	0.218466	PDPR	16
ENSG00000090861	4682.21	-0.484277	0.437189	-1.10771	0.267989	0.512039	AARS	16
ENSG00000090863	8984.64	-0.135279	0.411787	-0.328517	0.742521	0.880381	GLG1	16
ENSG00000090889	38.8327	0.805845	1.06177	0.758965	0.447874	0.680349	KIF4A	X
ENSG00000090905	4067.68	-1.62947	0.501435	-3.24962	0.00115561	0.0162745	TNRC6A	16
ENSG00000090924	1559.02	-2.10272	0.845824	-2.486	0.0129187	0.0788238	PLEKHG2	19
ENSG00000090932	5.96546	3.12213	2.17725	1.43398	0.151578	0.365338	DLL3	19
ENSG00000090971	1045.94	0.317547	0.659233	0.481691	0.630025	0.812771	NAT14	19
ENSG00000090975	3542.1	-1.15464	0.830836	-1.38973	0.164611	0.383833	PITPNM2	12
ENSG00000090989	2169.15	0.765236	0.566699	1.35034	0.176907	0.400541	EXOC1	4
ENSG00000091009	1449.94	0.294074	0.527416	0.557575	0.577134	0.776358	RBM27	5
ENSG00000091010	2.50638	-1.72642	1.8045	-0.95673	0.338704	NA	POU4F3	5
ENSG00000091039	4425.47	1.21617	0.656794	1.85168	0.0640716	0.216038	OSBPL8	12
ENSG00000091073	464.542	-0.0716948	0.383403	-0.186996	0.851664	0.939556	DTX2	7
ENSG00000091106	75.4428	0.330679	1.10706	0.298699	0.765169	0.894115	NLRC4	2
ENSG00000091127	470.239	1.41398	0.41035	3.44579	0.000569386	0.0101286	PUS7	7
ENSG00000091128	101.269	-0.180233	1.12387	-0.160368	0.872592	0.950702	LAMB4	7
ENSG00000091129	2694.32	2.04465	0.48729	4.19596	2.71722e-05	0.00116461	NRCAM	7
ENSG00000091136	20361.5	-0.197664	0.670234	-0.294918	0.768057	0.895462	LAMB1	7
ENSG00000091137	361.577	-3.4673	1.15368	-3.00543	0.00265203	0.0279422	SLC26A4	7
ENSG00000091138	5.73	1.65929	2.04092	0.813011	0.416212	0.653904	SLC26A3	7
ENSG00000091140	8888.67	1.17604	0.52715	2.23094	0.025685	0.121847	DLD	7
ENSG00000091157	917.348	0.632956	0.442937	1.429	0.153005	0.367329	WDR7	18
ENSG00000091164	4604.4	1.34738	0.581977	2.31517	0.0206034	0.10611	TXNL1	18
ENSG00000091181	12.1631	-0.734137	1.32602	-0.553641	0.579825	0.77796	IL5RA	3
ENSG00000091262	1249.63	-2.96112	1.03905	-2.84984	0.00437415	0.0393325	ABCC6	16
ENSG00000091317	3501.12	1.85292	0.45108	4.10773	3.99559e-05	0.001562	CMTM6	3
ENSG00000091409	7928.64	1.25272	0.625731	2.00201	0.0452837	0.173702	ITGA6	2
ENSG00000091428	592.937	-2.59942	0.765656	-3.39502	0.000686239	0.0113702	RAPGEF4	2
ENSG00000091436	923.565	-0.549913	0.927194	-0.593094	0.553118	0.761822	MLTK	2
ENSG00000091482	37.6694	4.95472	4.60969	1.07485	NA	NA	SMPX	X
ENSG00000091483	4871.18	0.683432	0.498773	1.37023	0.170616	0.39216	FH	1
ENSG00000091490	1163.92	-0.323826	0.985861	-0.32847	0.742556	0.880381	SEL1L3	4
ENSG00000091513	70.5142	-1.56205	0.961317	-1.62491	0.104182	0.291254	TF	3
ENSG00000091527	5323.8	0.0311554	0.908867	0.0342794	0.972654	0.988338	CDV3	3
ENSG00000091536	111.251	0.695982	0.786925	0.884433	0.376462	0.620499	MYO15A	17
ENSG00000091542	4073.02	0.0890138	0.34699	0.256531	0.797541	0.911818	ALKBH5	17
ENSG00000091583	133.847	-6.61767	2.16646	-3.0546	0.0022536	0.0250699	APOH	17
ENSG00000091592	2004.58	-2.10205	0.832835	-2.52396	0.0116039	0.0735948	NLRP1	17
ENSG00000091622	457.655	-3.78039	0.756494	-4.99725	5.81524e-07	6.08751e-05	PITPNM3	17
ENSG00000091640	3823.08	0.487362	0.362355	1.34499	0.17863	0.403075	SPAG7	17
ENSG00000091651	223.823	4.12374	0.850859	4.84656	1.25619e-06	0.000109752	ORC6	16
ENSG00000091656	70.4456	-0.696549	1.4103	-0.493899	0.621377	0.806583	ZFHX4	8
ENSG00000091704	88.4574	-6.91452	1.75713	-3.93513	8.31533e-05	0.00265296	CPA1	7
ENSG00000091732	915.68	0.963874	0.431586	2.23333	0.0255271	0.121414	ZC3HC1	7
ENSG00000091831	387.109	-0.165272	0.887528	-0.186216	0.852275	0.939637	ESR1	6
ENSG00000091844	97.7505	-0.535297	0.817976	-0.654416	0.512844	0.732207	RGS17	6
ENSG00000091879	184.976	1.02752	1.34173	0.765816	NA	NA	ANGPT2	8
ENSG00000091947	7936.75	2.18992	0.945284	2.31668	0.0205214	0.10585	TMEM101	17
ENSG00000091972	748.14	-0.0735194	1.0721	-0.068575	0.945328	0.974625	CD200	3
ENSG00000091986	2699.12	1.60333	1.34737	1.18997	0.234058	0.473422	CCDC80	3
ENSG00000092009	25.622	3.31603	2.22435	1.49078	0.136018	0.342845	CMA1	14
ENSG00000092010	10002.4	1.37347	0.547678	2.5078	0.0121485	0.0757314	PSME1	14
ENSG00000092020	1276.28	1.86233	0.651002	2.86071	0.00422692	0.0385939	PPP2R3C	14
ENSG00000092036	1000.06	-0.0811061	0.550184	-0.147416	0.882803	0.952649	HAUS4	14
ENSG00000092051	264.017	-1.70393	0.860002	-1.98131	0.0475567	0.178976	JPH4	14
ENSG00000092054	73.3998	0.274358	1.48741	0.184454	0.853657	0.940248	MYH7	14
ENSG00000092067	7.40009	2.91594	2.06476	1.41224	0.157879	0.374009	CEBPE	14
ENSG00000092068	8248.57	-1.20409	1.0912	-1.10345	0.26983	0.514173	SLC7A8	14
ENSG00000092094	1316.89	0.766357	0.483041	1.58653	0.11262	0.305066	OSGEP	14
ENSG00000092096	2233.78	-0.605296	1.00497	-0.602306	0.546971	0.756979	SLC22A17	14
ENSG00000092098	2012.12	-0.807862	0.729291	-1.10774	0.267976	0.512039	RNF31	14
ENSG00000092108	2181.82	0.763618	0.369228	2.06815	0.0386262	0.15821	SCFD1	14
ENSG00000092140	585.58	0.522049	0.425218	1.22772	0.219552	0.455413	G2E3	14
ENSG00000092148	4806.82	-0.257924	0.400441	-0.644101	0.51951	0.737436	HECTD1	14
ENSG00000092199	18359.2	1.3138	0.530272	2.4776	0.0132271	0.0799856	HNRNPC	14
ENSG00000092200	18.8365	1.37144	1.20923	1.13415	0.256732	0.499708	RPGRIP1	14
ENSG00000092201	3500.26	-0.340332	0.409994	-0.83009	0.406488	0.645738	SUPT16H	14
ENSG00000092203	2593.42	-0.208162	0.283446	-0.734395	0.462708	0.692644	TOX4	14
ENSG00000092208	352.875	1.00769	0.537065	1.8763	0.0606145	0.207994	GEMIN2	14
ENSG00000092295	120.077	-3.21412	0.660089	-4.86922	1.1204e-06	0.000100996	TGM1	14
ENSG00000092330	2736.49	0.980349	0.273713	3.58167	0.000341403	0.0070567	TINF2	14
ENSG00000092345	5.29228	-0.0292569	3.66913	-0.00797382	0.993638	NA	DAZL	3
ENSG00000092421	1543.81	-1.71378	0.653595	-2.62208	0.00873947	0.0615202	SEMA6A	5
ENSG00000092439	2943.05	-0.267949	0.465589	-0.575505	0.56495	0.769296	TRPM7	15
ENSG00000092445	2244.49	-3.13619	1.39719	-2.24464	0.0247915	0.118885	TYRO3	15
ENSG00000092470	149.397	0.805058	0.623756	1.29066	0.196821	0.426143	WDR76	15
ENSG00000092529	2230	-2.55906	1.01759	-2.51483	0.0119091	0.0747935	CAPN3	15
ENSG00000092531	1492.96	0.894147	0.523143	1.70918	0.0874171	0.260942	SNAP23	15
ENSG00000092607	62.3802	3.50954	2.4128	1.45455	NA	NA	TBX15	1
ENSG00000092621	3140.45	0.388331	1.00081	0.388016	0.698005	0.853614	PHGDH	1
ENSG00000092758	228.872	0.829294	1.89947	0.436592	0.662407	0.833523	COL9A3	20
ENSG00000092820	14728.2	-0.18886	0.55378	-0.341038	0.733075	0.874959	EZR	6
ENSG00000092841	38122.3	1.56947	0.528285	2.97088	0.00296948	0.0301406	MYL6	12
ENSG00000092847	1609.98	-0.955687	0.597686	-1.59898	0.109826	0.300342	AGO1	1
ENSG00000092850	131.769	-2.2572	0.912921	-2.47251	0.0134169	0.0806933	TEKT2	1
ENSG00000092853	19.0573	0.760002	0.925878	0.820845	0.411735	0.650267	CLSPN	1
ENSG00000092871	1642.14	-0.640587	0.87454	-0.732485	0.463873	0.69339	RFFL	17
ENSG00000092929	677.946	-0.609647	0.909024	-0.670661	0.502436	0.723188	UNC13D	17
ENSG00000092931	818.044	0.53797	0.379341	1.41817	0.156142	0.371833	MFSD11	17
ENSG00000092964	2753.42	-0.864337	0.783981	-1.1025	0.270245	0.514663	DPYSL2	8
ENSG00000092969	101.996	-1.35207	0.985601	-1.37182	0.170119	0.391454	TGFB2	1
ENSG00000092978	745.595	0.315329	0.446893	0.705603	0.480435	0.706883	GPATCH2	1
ENSG00000093000	1798.69	-0.202664	0.44013	-0.460463	0.645184	0.823047	NUP50	22
ENSG00000093009	29.3385	2.04587	1.24019	1.64964	0.0990156	0.282532	CDC45	22
ENSG00000093010	4492.2	1.21402	0.742759	1.63448	0.102159	0.287626	COMT	22
ENSG00000093072	1660.81	-0.478509	0.850176	-0.562835	0.573547	0.774595	CECR1	22
ENSG00000093134	21.2494	-1.83642	1.10485	-1.66214	0.0964837	0.277735	VNN3	6
ENSG00000093144	3267.01	0.0197184	0.606621	0.0325054	0.974069	0.989065	ECHDC1	6
ENSG00000093167	2104.88	-0.807611	0.295869	-2.72962	0.00634072	0.0498049	LRRFIP2	3
ENSG00000093183	2704.48	1.18139	0.428681	2.75587	0.00585355	0.04732	SEC22C	3
ENSG00000093217	240.559	-2.67835	0.988601	-2.70923	0.00674393	0.0516852	XYLB	3
ENSG00000094631	5114.7	-1.62063	0.567251	-2.85699	0.00427685	0.0388612	HDAC6	X
ENSG00000094661	0.0825425	-0.335207	6.65001	-0.050407	0.959798	NA	OR1I1	19
ENSG00000094755	264.75	-1.67561	1.33386	-1.25621	0.209039	0.441519	GABRP	5
ENSG00000094796	4.52313	-2.954	2.95381	-1.00006	0.317279	NA	KRT31	17
ENSG00000094804	62.9549	2.63206	0.888001	2.96403	0.00303638	0.0306417	CDC6	17
ENSG00000094841	583.442	0.348153	0.41028	0.848573	0.396119	0.637583	UPRT	X
ENSG00000094880	1338.37	0.524091	0.329768	1.58927	0.111999	0.304035	CDC23	5
ENSG00000094914	2252.97	-0.287766	0.500419	-0.575051	0.565257	0.769299	AAAS	12
[truncated: 36,223 more rows]
