# Supplementary material for: Multifocal, multiphenotypic tumours arising from an MTOR mutation acquired in early embryogenesis
Source: Oncogene. 2024 Sep 13;43(44):3268–76. doi: 10.1038/s41388-024-03137-7 (PMC11518995; doi:10.1038/s41388-024-03137-7)
Supplement: Supplementary file 7 — Supplementary Table 5 [file 41388_2024_3137_MOESM7_ESM.xlsx]

## Sheet: Sheet1
Supplementary Table 5: Gene set enrichment analysis with hallmark pathways - positive NES corresponds to enrichment in tumours as compared to GTEx normal.
pathway	pval	padj	log2err	ES	NES	size
HALLMARK_ALLOGRAFT_REJECTION	1e-10	2.5e-09	NA	0.579552	2.44281	199
HALLMARK_OXIDATIVE_PHOSPHORYLATION	1e-10	2.5e-09	NA	0.529495	2.23572	200
HALLMARK_MTORC1_SIGNALING	2.51675e-08	4.19458e-07	0.733762	0.469901	1.98063	199
HALLMARK_INFLAMMATORY_RESPONSE	4.03086e-08	5.03857e-07	0.719513	0.465361	1.96149	199
HALLMARK_INTERFERON_GAMMA_RESPONSE	1.21467e-06	1.21467e-05	0.643552	0.438862	1.8498	199
HALLMARK_E2F_TARGETS	4.70705e-06	3.92254e-05	0.610527	0.427456	1.80487	200
HALLMARK_MYC_TARGETS_V1	1.67551e-05	0.00011968	0.57561	0.41458	1.74745	199
HALLMARK_IL6_JAK_STAT3_SIGNALING	0.00043425	0.00217125	0.498493	0.463632	1.7395	87
HALLMARK_P53_PATHWAY	0.000184066	0.00102259	0.518848	0.384868	1.62222	199
HALLMARK_COMPLEMENT	0.000700384	0.00318357	0.477271	0.365066	1.53875	199
HALLMARK_PI3K_AKT_MTOR_SIGNALING	0.00849815	0.0234488	0.38073	0.388983	1.48687	103
HALLMARK_DNA_REPAIR	0.00891053	0.0234488	0.38073	0.358042	1.44768	149
HALLMARK_PROTEIN_SECRETION	0.0134976	0.0321371	0.38073	0.378828	1.43826	96
HALLMARK_UNFOLDED_PROTEIN_RESPONSE	0.0126979	0.0317447	0.38073	0.368903	1.432	113
HALLMARK_APOPTOSIS	0.0056674	0.0188913	0.407018	0.351245	1.43094	160
HALLMARK_ADIPOGENESIS	0.00498662	0.0188913	0.407018	0.338752	1.42784	199
HALLMARK_G2M_CHECKPOINT	0.00679382	0.0212307	0.407018	0.33777	1.42093	198
HALLMARK_KRAS_SIGNALING_UP	0.00856608	0.0234488	0.38073	0.33445	1.40696	198
HALLMARK_INTERFERON_ALPHA_RESPONSE	0.0249768	0.0567654	0.352488	0.364208	1.3825	97
HALLMARK_GLYCOLYSIS	0.0566929	0.123245	0.237794	0.301006	1.26874	199
HALLMARK_IL2_STAT5_SIGNALING	0.0603175	0.125661	0.231127	0.298877	1.25732	198
HALLMARK_COAGULATION	0.10066	0.20132	0.179782	0.309518	1.24042	136
HALLMARK_SPERMATOGENESIS	0.111481	0.214386	0.170932	0.309371	1.23407	134
HALLMARK_CHOLESTEROL_HOMEOSTASIS	0.145548	0.266525	0.15017	0.334001	1.2208	74
HALLMARK_MYC_TARGETS_V2	0.175768	0.283962	0.135002	0.341507	1.20397	58
HALLMARK_EPITHELIAL_MESENCHYMAL_TRANSITION	0.188976	0.295276	0.123842	0.26574	1.12009	199
HALLMARK_REACTIVE_OXYGEN_SPECIES_PATHWAY	0.438628	0.622284	0.0806388	0.301369	1.0095	48
HALLMARK_ESTROGEN_RESPONSE_LATE	0.45625	0.622284	0.0711327	0.236315	0.997808	200
HALLMARK_TNFA_SIGNALING_VIA_NFKB	0.635499	0.814743	0.0558265	0.222993	0.938328	197
HALLMARK_HEME_METABOLISM	0.801902	0.891002	0.0451344	0.207705	0.873996	197
HALLMARK_FATTY_ACID_METABOLISM	0.777778	0.883838	0.0479259	0.213189	0.866662	157
HALLMARK_ANDROGEN_RESPONSE	0.760204	0.883838	0.0508054	0.225208	0.855548	101
HALLMARK_NOTCH_SIGNALING	0.993056	0.997305	0.0526973	-0.177915	-0.575545	32
HALLMARK_MITOTIC_SPINDLE	0.997305	0.997305	0.0596037	-0.156947	-0.6927	197
HALLMARK_TGF_BETA_SIGNALING	0.923077	0.961538	0.0564118	-0.202256	-0.729496	54
HALLMARK_ANGIOGENESIS	0.776995	0.883838	0.0649408	-0.24616	-0.812476	36
HALLMARK_ESTROGEN_RESPONSE_EARLY	0.889503	0.94628	0.0662842	-0.189187	-0.834414	200
HALLMARK_UV_RESPONSE_UP	0.820513	0.891862	0.0665892	-0.202187	-0.868023	157
HALLMARK_APICAL_JUNCTION	0.673025	0.820762	0.0797706	-0.208476	-0.920966	199
HALLMARK_UV_RESPONSE_DN	0.659686	0.820762	0.0787114	-0.219278	-0.926141	144
HALLMARK_PANCREAS_BETA_CELLS	0.498866	0.656403	0.0860347	-0.288588	-0.976296	39
HALLMARK_HYPOXIA	0.46049	0.622284	0.101351	-0.226342	-0.999893	199
HALLMARK_XENOBIOTIC_METABOLISM	0.243094	0.357491	0.147331	-0.246555	-1.08744	200
HALLMARK_PEROXISOME	0.149254	0.266525	0.181383	-0.291945	-1.17409	103
HALLMARK_WNT_BETA_CATENIN_SIGNALING	0.197701	0.299547	0.149208	-0.346898	-1.18852	42
HALLMARK_APICAL_SURFACE	0.172185	0.283962	0.157403	-0.3483	-1.21479	44
HALLMARK_HEDGEHOG_SIGNALING	0.176056	0.283962	0.160801	-0.371387	-1.2258	36
HALLMARK_MYOGENESIS	0.00153634	0.00640141	0.45506	-0.341112	-1.5069	199
HALLMARK_BILE_ACID_METABOLISM	0.00538779	0.0188913	0.407018	-0.373076	-1.52099	112
HALLMARK_KRAS_SIGNALING_DN	8.40467e-05	0.000525292	0.538434	-0.382852	-1.68975	197
