# Supplementary material for: Multifocal, multiphenotypic tumours arising from an MTOR mutation acquired in early embryogenesis
Source: Oncogene. 2024 Sep 13;43(44):3268–76. doi: 10.1038/s41388-024-03137-7 (PMC11518995; doi:10.1038/s41388-024-03137-7)
Supplement: Supplementary file 8 — Supplementary Table 6 [file 41388_2024_3137_MOESM8_ESM.xlsx]

## Sheet: Sheet1
Supplementary Table 6: Cryo-EM data collection, refinement, and validation statistics.
	mTORC1_EWEDdup dimer	mTORC1_EWEDdup protomer	mTORC1_EWEDdup Focused Region (mTOR∆N-RAPTOR∆C)
Data collection and processing
Magnification	105000	105000	105000
Voltage (kV)	300	300	300
Electron exposure (e–/Å2)	50	50	50
Defocus range (μm)	-1.4 to -3.2	-1.4 to -3.2	-1.4 to -3.2
Pixel size (Å)	0.86	0.86	0.86
Symmetry imposed	C1	C1	C1
Initial particle images (no.)	285221	285221	285221
Final particle images (no.)	264890	177138	178379
Map resolution (Å)	4	3.4	3.1
FSC threshold	1.43	1.43	1.43
Map resolution range (Å)	4.0-7.6	3.3-6.2	3.1-5
Refinement
Initial model used (PDB code)	PDB 6BCX	PDB 6BCX	PDB 6BCX
Model resolution (Å)	5.9	3.6	3.4
FSC threshold	0.5	0.5	0.5
Map sharpening B factor (Å2)	-106.5	-93.6	-77.7
Model Composition
Non-hydrogen atoms	49612	27254	15000
Protein residues	6194	3405	1854
Ligands	6	3	3
B factors (Å2)
Protein	122.3	116.5	98.5
Ligand	108.6	56.2	55
R.m.s. deviations
Bond lengths (Å)	0.005	0.005	0.006
Bond angles (°)	0.771	0.4	0.949
Validation
MolProbity score	1.4	1.2	0.99
Clashscore	3.3	2.2	0.93
Poor rotamers (%)	0	0	0
Model to Map CC (mask)	0.6	0.72	0.77
Ramachandran plot
Favored (%)	95.8	96.4	96.7
Allowed (%)	4.2	3.6	3.3
Disallowed (%)	0	0	0
